# Supplementary material for: N-(1,3-Dioxo-2,3-dihydro-1H-isoindol-2-yl)-4,4′′-difluoro-5′-hy­droxy-1,1′:3′,1′′-terphenyl-4′-carboxamide
Source: Acta Crystallogr Sect E Struct Rep Online. 2012 Aug 1;68(Pt 9):o2619–20. doi: 10.1107/S160053681203365X (PMC3435648; doi:10.1107/S160053681203365X)
Supplement: Supplementary file 1 [file e-68-o2619-sup1.cif]

##############################################################################
#                                                                            #
# This CIF contains the data in a paper accepted for publication in          #
# Acta Crystallographica Section E. It conforms to the requirements of       #
# Notes for Authors for Acta Crystallographica Section E, and has been       #
# peer reviewed under the auspices of the IUCr Commission on Journals.       #
#                                                                            #
# Full details of the Crystallographic Information File format               #
# are given in the paper "The Crystallographic Information File (CIF):       #
# a New Standard Archive File for Crystallography" by S. R. Hall, F. H.      #
# Allen and I. D. Brown [Acta Cryst. (1991), A47, 655-685].                  #
#                                                                            #
# The current version of the core CIF dictionary is obtainable from          #
# ftp://ftp.iucr.org/pub/cif_core.dic.                                       #
#                                                                            #
# Software is freely available for graphical display of the structure(s)     #
# in this CIF. For information consult the CIF software page                 #
# http://www.iucr.org/resources/cif/software.                                #
#                                                                            #
# This file may be used for bona fide research purposes within the           #
# scientific community so long as proper attribution is given to the journal # 
# article from which it was obtained.                                        #
#                                                                            #
##############################################################################
data_global
_audit_creation_method     'form.cif (version 2.0)'
_journal_data_validation_number     ?
_journal_date_recd_electronic     2012-07-21
_journal_date_accepted     2012-07-26
_journal_name_full     'Acta Crystallographica, Section E'
_journal_year     2012
_journal_volume     68
_journal_issue      9
_journal_page_first     o2619
_journal_page_last     o2620
_journal_paper_category     QO
_journal_paper_doi     10.1107/S160053681203365X
_journal_coeditor_code     HB6906
_publ_contact_author_name     'Prof. Fun, Hoong-Kun'
_publ_contact_author_address
;
      X-ray Crystallography Unit
      School of Physics
      Universiti Sains Malaysia
      11800 USM, Penang
      MALAYSIA
;
_publ_contact_author_email     'hkfun@usm.my'
_publ_contact_author_fax     '604 6579150'
_publ_contact_author_phone     '604 6533652'
_publ_section_title
;\
<i>N</i>-(1,3-Dioxo-2,3-dihydro-1<i>H</i>-isoindol-2-yl)-4,4''-difluoro-5'-\
hydroxy-1,1':3',1''-terphenyl-4'-carboxamide
;
loop_
    _publ_author_name
    _publ_author_footnote
    _publ_author_address
    'Fun, Hoong-Kun'
;
Thomson Reuters ResearcherID: A-3561-2009.
;
;
X-ray Crystallography Unit
School of Physics
Universiti Sains Malaysia
11800 USM, Penang
Malaysia
;
    'Tze Shyang Chia' ?
;
X-ray Crystallography Unit
School of Physics
Universiti Sains Malaysia
11800 USM, Penang
Malaysia
;
    'S. Samshuddin' ?
;
Department of Studies in Chemistry
Mangalore University
Mangalagangotri 574 199
India
;
    'B. Narayana' ?
;
Department of Studies in Chemistry
Mangalore University
Mangalagangotri 574 199
India
;
    'B. K. Sarojini' ?
;
Department of Chemistry
P. A. College of Engineering
Nadupadavu
Montepadavu
PO
Mangalore 574 153
India
;
data_I
_audit_creation_method     SHELXL-97
_chemical_name_systematic
;
<i>N</i>-(1,3-Dioxo-2,3-dihydro-1<i>H</i>-isoindol-2-yl)-4,4''-difluoro-
5'-hydroxy-1,1':3',1''-terphenyl-4'-carboxamide
;
_chemical_name_common     ?
_chemical_formula_moiety     'C27 H16 F2 N2 O4'
_chemical_formula_sum     'C27 H16 F2 N2 O4'
_chemical_formula_iupac     'C27 H16 F2 N2 O4'
_chemical_formula_weight     470.42
_chemical_melting_point     ?
_symmetry_cell_setting     monoclinic
_symmetry_space_group_name_H-M     'P 21/c'
_symmetry_space_group_name_Hall     '-P 2ybc'
loop_
    _symmetry_equiv_pos_as_xyz
    'x, y, z'
    '-x, y+1/2, -z+1/2'
    '-x, -y, -z'
    'x, -y-1/2, z-1/2'
_cell_length_a     24.8732(10)
_cell_length_b     8.9875(4)
_cell_length_c     21.3722(9)
_cell_angle_alpha     90.00
_cell_angle_beta     114.9210(10)
_cell_angle_gamma     90.00
_cell_volume     4332.9(3)
_cell_formula_units_Z     8
_cell_measurement_reflns_used     9881
_cell_measurement_theta_min     2.80
_cell_measurement_theta_max     33.21
_cell_measurement_temperature     100(2)
_exptl_crystal_description     'block'
_exptl_crystal_colour     'colourless'
_exptl_crystal_size_max     0.41
_exptl_crystal_size_mid     0.31
_exptl_crystal_size_min     0.14
_exptl_crystal_density_diffrn     1.442
_exptl_crystal_density_meas     ?
_exptl_crystal_density_method     'not measured'
_exptl_crystal_F_000     1936
_exptl_absorpt_coefficient_mu     0.109
_exptl_absorpt_correction_type     multi-scan
_exptl_absorpt_process_details     '(<i>SADABS</i>; Bruker, 2009)'
_exptl_absorpt_correction_T_min     0.9561
_exptl_absorpt_correction_T_max     0.9845
_exptl_special_details
;
The crystal was placed in the cold stream of an Oxford Cryosystems Cobra
open-flow nitrogen cryostat (Cosier & Glazer, 1986) operating at 100.0 (1) K.
;
_diffrn_ambient_temperature     100
_diffrn_radiation_type     MoK\a
_diffrn_radiation_wavelength     0.71073
_diffrn_radiation_source     'fine-focus sealed tube'
_diffrn_radiation_monochromator     graphite
_diffrn_measurement_device_type     'Bruker APEX DUO CCD'
_diffrn_measurement_method     '\f and \w scans'
_diffrn_detector_area_resol_mean     ?
_diffrn_reflns_number     16713
_diffrn_reflns_av_R_equivalents     0.0000
_diffrn_reflns_av_sigmaI/netI     0.0360
_diffrn_reflns_theta_min     0.90
_diffrn_reflns_theta_max     33.34
_diffrn_reflns_theta_full     33.34
_diffrn_measured_fraction_theta_max     0.996
_diffrn_measured_fraction_theta_full     0.996
_diffrn_reflns_limit_h_min     -38
_diffrn_reflns_limit_h_max     34
_diffrn_reflns_limit_k_min     -13
_diffrn_reflns_limit_k_max     13
_diffrn_reflns_limit_l_min     0
_diffrn_reflns_limit_l_max     32
_diffrn_standards_number     0
_diffrn_standards_interval_count     .
_diffrn_standards_interval_time     .
_diffrn_standards_decay_%     ?
_refine_special_details
;
Refinement of <i>F</i>^2^ against ALL reflections. The weighted <i>R</i>-factor
<i>wR</i> and goodness of fit <i>S</i> are based on <i>F</i>^2^, conventional
<i>R</i>-factors <i>R</i> are based on <i>F</i>, with <i>F</i> set to zero for
negative <i>F</i>^2^. The threshold expression of <i>F</i>^2^ >
\s(<i>F</i>^2^) is used only for calculating <i>R</i>-factors(gt) <i>etc</i>.
and is not relevant to the choice of reflections for refinement.
<i>R</i>-factors based on <i>F</i>^2^ are statistically about twice as large
as those based on <i>F</i>, and <i>R</i>- factors based on ALL data will be
even larger.
;
_reflns_number_total     16713
_reflns_number_gt     12698
_reflns_threshold_expression     I>2\s(I)
_refine_ls_structure_factor_coef     Fsqd
_refine_ls_matrix_type     full
_refine_ls_R_factor_all     0.0775
_refine_ls_R_factor_gt     0.0562
_refine_ls_wR_factor_gt     0.1540
_refine_ls_wR_factor_ref     0.1678
_refine_ls_goodness_of_fit_ref     1.046
_refine_ls_restrained_S_all     1.113
_refine_ls_number_reflns     16713
_refine_ls_number_parameters     748
_refine_ls_number_restraints     45
_refine_ls_hydrogen_treatment     mixed
_refine_ls_weighting_scheme     calc
_refine_ls_weighting_details
         'calc w=1/[\s^2^(Fo^2^)+(0.0737P)^2^+2.8746P] where P=(Fo^2^+2Fc^2^)/3'
_atom_sites_solution_hydrogens     geom
_atom_sites_solution_primary     direct
_atom_sites_solution_secondary     difmap
_refine_ls_shift/su_max     0.000
_refine_ls_shift/su_mean     0.000
_refine_diff_density_max     0.626
_refine_diff_density_min     -0.902
_refine_ls_extinction_method     none
_refine_ls_extinction_coef     ?
loop_
    _atom_type_symbol
    _atom_type_description
    _atom_type_scat_dispersion_real
    _atom_type_scat_dispersion_imag
    _atom_type_scat_source
    'C' 'C' 0.0033 0.0016
                         'International Tables Vol C Tables 4.2.6.8 and 6.1.1.4'
    'H' 'H' 0.0000 0.0000
                         'International Tables Vol C Tables 4.2.6.8 and 6.1.1.4'
    'N' 'N' 0.0061 0.0033
                         'International Tables Vol C Tables 4.2.6.8 and 6.1.1.4'
    'O' 'O' 0.0106 0.0060
                         'International Tables Vol C Tables 4.2.6.8 and 6.1.1.4'
    'F' 'F' 0.0171 0.0103
                         'International Tables Vol C Tables 4.2.6.8 and 6.1.1.4'
_computing_data_collection     'APEX2 (Bruker, 2009)'
_computing_cell_refinement     'SAINT (Bruker, 2009)'
_computing_data_reduction     'SAINT (Bruker, 2009)'
_computing_structure_solution     'SHELXTL (Sheldrick, 2008)'
_computing_structure_refinement     'SHELXTL (Sheldrick, 2008)'
_computing_molecular_graphics     'SHELXTL (Sheldrick, 2008)'
_computing_publication_material
;
SHELXTL (Sheldrick, 2008) and PLATON (Spek, 2009)
;
loop_
    _atom_site_type_symbol
    _atom_site_label
    _atom_site_fract_x
    _atom_site_fract_y
    _atom_site_fract_z
    _atom_site_U_iso_or_equiv
    _atom_site_adp_type
    _atom_site_calc_flag
    _atom_site_refinement_flags
    _atom_site_occupancy
    _atom_site_symmetry_multiplicity
    _atom_site_disorder_assembly
    _atom_site_disorder_group
    F F1A 0.70185(5) 0.57672(16) -0.07644(6) 0.0364(3) Uani d . 1 1 . .
    F F2A 0.74047(5) 0.31572(16) 0.47234(7) 0.0448(3) Uani d . 1 1 . .
    O O1A 0.44381(5) 0.67527(14) 0.09291(6) 0.0239(2) Uani d . 1 1 . .
    O O2A 0.45373(5) 0.64374(13) 0.22015(7) 0.0244(2) Uani d . 1 1 . .
    O O3A 0.37372(5) 0.32205(15) 0.22722(7) 0.0272(2) Uani d D 1 1 . .
    O O4A 0.52736(6) 0.57608(18) 0.39267(8) 0.0384(3) Uani d D 1 1 . .
    N N1A 0.49213(6) 0.42265(15) 0.26521(7) 0.0194(2) Uani d . 1 1 . .
    N N2A 0.46069(6) 0.43104(14) 0.30464(7) 0.0200(2) Uani d D 1 1 . .
    C C1A 0.66264(7) 0.46269(19) 0.06103(8) 0.0220(3) Uani d . 1 1 . .
    H H1AA 0.6752 0.3957 0.0976 0.026 Uiso calc R 1 1 . .
    C C2A 0.69280(7) 0.4694(2) 0.01934(9) 0.0255(3) Uani d . 1 1 . .
    H H2AA 0.7255 0.4091 0.0278 0.031 Uiso calc R 1 1 . .
    C C3A 0.67274(7) 0.5687(2) -0.03518(9) 0.0258(3) Uani d . 1 1 . .
    C C4A 0.62450(7) 0.6598(2) -0.04955(9) 0.0262(3) Uani d . 1 1 . .
    H H4AA 0.6116 0.7240 -0.0872 0.031 Uiso calc R 1 1 . .
    C C5A 0.59568(7) 0.65329(19) -0.00633(9) 0.0233(3) Uani d . 1 1 . .
    H H5AA 0.5637 0.7160 -0.0146 0.028 Uiso calc R 1 1 . .
    C C6A 0.61381(7) 0.55424(17) 0.04938(8) 0.0193(3) Uani d . 1 1 . .
    C C7A 0.58244(6) 0.54752(17) 0.09474(8) 0.0185(2) Uani d . 1 1 . .
    C C8A 0.52569(6) 0.60577(17) 0.07381(8) 0.0194(3) Uani d . 1 1 . .
    H H8AA 0.5062 0.6442 0.0295 0.023 Uiso calc R 1 1 . .
    C C9A 0.49761(6) 0.60762(17) 0.11803(8) 0.0187(3) Uani d . 1 1 . .
    C C10A 0.52419(6) 0.54063(16) 0.18387(8) 0.0177(2) Uani d . 1 1 . .
    C C11A 0.58238(6) 0.48200(16) 0.20595(8) 0.0177(2) Uani d . 1 1 . .
    C C12A 0.61013(6) 0.48774(17) 0.16141(8) 0.0186(3) Uani d . 1 1 . .
    H H12A 0.6484 0.4506 0.1764 0.022 Uiso calc R 1 1 . .
    C C13A 0.61965(6) 0.42961(17) 0.27708(8) 0.0190(3) Uani d . 1 1 . .
    C C14A 0.62408(7) 0.51251(19) 0.33414(8) 0.0215(3) Uani d . 1 1 . .
    H H14A 0.5999 0.5952 0.3279 0.026 Uiso calc R 1 1 . .
    C C15A 0.66434(7) 0.4728(2) 0.40044(9) 0.0270(3) Uani d . 1 1 . .
    H H15A 0.6673 0.5278 0.4386 0.032 Uiso calc R 1 1 . .
    C C16A 0.69952(8) 0.3503(2) 0.40793(10) 0.0319(4) Uani d . 1 1 . .
    C C17A 0.69626(8) 0.2637(2) 0.35338(11) 0.0319(4) Uani d . 1 1 . .
    H H17A 0.7204 0.1806 0.3604 0.038 Uiso calc R 1 1 . .
    C C18A 0.65589(7) 0.30408(19) 0.28748(10) 0.0254(3) Uani d . 1 1 . .
    H H18A 0.6529 0.2471 0.2498 0.030 Uiso calc R 1 1 . .
    C C19A 0.48859(6) 0.54052(16) 0.22477(8) 0.0188(3) Uani d . 1 1 . .
    C C20A 0.40094(6) 0.38583(17) 0.28064(8) 0.0192(3) Uani d D 1 1 . .
    C C21A 0.38250(7) 0.43651(17) 0.33479(8) 0.0199(3) Uani d D 1 1 . .
    C C22A 0.32915(7) 0.4177(2) 0.33958(9) 0.0266(3) Uani d D 1 1 . .
    H H22A 0.2982 0.3641 0.3066 0.032 Uiso calc R 1 1 . .
    C C23A 0.32378(8) 0.4828(2) 0.39620(10) 0.0297(3) Uani d D 1 1 . .
    H H23A 0.2885 0.4722 0.4009 0.036 Uiso calc R 1 1 . .
    C C24A 0.36994(9) 0.5627(2) 0.44533(10) 0.0308(4) Uani d D 1 1 . .
    H H24A 0.3649 0.6058 0.4820 0.037 Uiso calc R 1 1 . .
    C C25A 0.42400(9) 0.5795(2) 0.44060(10) 0.0305(4) Uani d D 1 1 . .
    H H25A 0.4553 0.6315 0.4739 0.037 Uiso calc R 1 1 . .
    C C26A 0.42891(7) 0.51557(19) 0.38443(9) 0.0228(3) Uani d D 1 1 . .
    C C27A 0.47978(7) 0.51708(19) 0.36511(9) 0.0243(3) Uani d D 1 1 . .
    F F1B -0.24301(5) 0.91133(16) -0.29187(5) 0.0347(3) Uani d . 1 1 . .
    F F2B -0.22044(6) 1.19023(17) 0.26237(7) 0.0440(3) Uani d . 1 1 . .
    O O1B 0.02966(5) 0.75887(17) 0.11463(6) 0.0279(3) Uani d . 1 1 . .
    O O2B 0.03502(6) 0.78615(14) 0.23665(6) 0.0256(2) Uani d . 1 1 . .
    N N1B -0.00874(7) 0.98785(17) 0.25626(7) 0.0249(3) Uani d . 1 1 . .
    C C1B -0.20753(7) 0.87878(19) -0.11017(8) 0.0210(3) Uani d . 1 1 . .
    H H1BA -0.2263 0.8584 -0.0816 0.025 Uiso calc R 1 1 . .
    C C2B -0.24027(7) 0.8785(2) -0.18146(8) 0.0239(3) Uani d . 1 1 . .
    H H2BA -0.2806 0.8575 -0.2010 0.029 Uiso calc R 1 1 . .
    C C3B -0.21122(7) 0.9102(2) -0.22228(8) 0.0242(3) Uani d . 1 1 . .
    C C4B -0.15137(7) 0.9400(2) -0.19595(8) 0.0270(3) Uani d . 1 1 . .
    H H4BA -0.1331 0.9604 -0.2250 0.032 Uiso calc R 1 1 . .
    C C5B -0.11913(7) 0.9385(2) -0.12468(8) 0.0245(3) Uani d . 1 1 . .
    H H5BA -0.0786 0.9572 -0.1058 0.029 Uiso calc R 1 1 . .
    C C6B -0.14672(6) 0.90931(18) -0.08102(7) 0.0189(3) Uani d . 1 1 . .
    C C7B -0.11148(6) 0.90581(18) -0.00535(7) 0.0192(3) Uani d . 1 1 A .
    C C8B -0.05588(7) 0.8402(2) 0.02207(8) 0.0222(3) Uani d . 1 1 . .
    H H8BA -0.0403 0.8024 -0.0073 0.027 Uiso calc R 1 1 . .
    C C9B -0.02312(6) 0.83030(19) 0.09311(8) 0.0204(3) Uani d . 1 1 A .
    C C10B -0.04459(7) 0.89221(17) 0.13910(7) 0.0180(2) Uani d . 1 1 . .
    C C11B -0.10190(7) 0.95784(17) 0.11118(7) 0.0184(2) Uani d . 1 1 A .
    C C12B -0.13399(7) 0.96299(18) 0.03979(8) 0.0196(3) Uani d . 1 1 . .
    H H12B -0.1715 1.0057 0.0215 0.023 Uiso calc R 1 1 A .
    C C13B -0.13197(7) 1.01929(18) 0.15303(8) 0.0204(3) Uani d . 1 1 . .
    C C14B -0.13921(8) 0.9340(2) 0.20379(9) 0.0255(3) Uani d . 1 1 A .
    H H14B -0.1241 0.8378 0.2128 0.031 Uiso calc R 1 1 . .
    C C15B -0.16887(9) 0.9922(2) 0.24094(10) 0.0309(4) Uani d . 1 1 . .
    H H15B -0.1736 0.9359 0.2748 0.037 Uiso calc R 1 1 A .
    C C16B -0.19113(8) 1.1348(2) 0.22641(10) 0.0306(4) Uani d . 1 1 A .
    C C17B -0.18557(8) 1.2222(2) 0.17653(9) 0.0289(3) Uani d . 1 1 . .
    H H17B -0.2012 1.3179 0.1677 0.035 Uiso calc R 1 1 A .
    C C18B -0.15578(7) 1.16279(19) 0.13971(9) 0.0237(3) Uani d . 1 1 A .
    H H18B -0.1517 1.2197 0.1056 0.028 Uiso calc R 1 1 . .
    C C19B -0.00406(7) 0.88355(17) 0.21341(8) 0.0202(3) Uani d . 1 1 A .
    O O3B 0.1114(3) 1.0874(6) 0.3230(3) 0.0205(7) Uani d PD 0.658(12) 1 A 1
    O O4B -0.03851(17) 0.8627(7) 0.36124(16) 0.0433(10) Uani d PD 0.658(12) 1 A
                                                                               1
    N N2B 0.0251(2) 0.9875(5) 0.3257(2) 0.0126(6) Uani d PD 0.658(12) 1 A 1
    C C20B 0.0845(3) 1.0357(9) 0.3540(2) 0.0160(14) Uani d PD 0.658(12) 1 A 1
    C C21B 0.1069(2) 1.0054(8) 0.4280(3) 0.0175(13) Uani d PD 0.658(12) 1 A 1
    C C22B 0.1588(4) 1.0456(16) 0.4820(4) 0.0235(17) Uani d PD 0.658(12) 1 A 1
    H H22B 0.1884 1.0945 0.4742 0.028 Uiso calc PR 0.658(12) 1 A 1
    C C23B 0.1665(3) 1.0115(9) 0.5491(4) 0.0254(13) Uani d PD 0.658(12) 1 A 1
    H H23B 0.2018 1.0369 0.5862 0.031 Uiso calc PR 0.658(12) 1 A 1
    C C24B 0.1228(2) 0.9414(8) 0.56112(18) 0.0370(11) Uani d PD 0.658(12) 1 A 1
    H H24B 0.1293 0.9180 0.6061 0.044 Uiso calc PR 0.658(12) 1 A 1
    C C25B 0.0686(2) 0.9044(8) 0.50666(16) 0.0413(14) Uani d PD 0.658(12) 1 A 1
    H H25B 0.0388 0.8569 0.5146 0.050 Uiso calc PR 0.658(12) 1 A 1
    C C26B 0.0612(2) 0.9412(6) 0.44076(18) 0.0250(8) Uani d PD 0.658(12) 1 A 1
    C C27B 0.00860(19) 0.9190(6) 0.37426(18) 0.0258(8) Uani d PD 0.658(12) 1 A 1
    O O3X 0.1052(6) 1.1164(11) 0.3266(7) 0.0297(19) Uani d PD 0.342(12) 1 A 2
    O O4X -0.0235(4) 0.7929(13) 0.3521(4) 0.046(3) Uani d PD 0.342(12) 1 A 2
    N N2X 0.0342(4) 0.9593(9) 0.3252(5) 0.0195(16) Uani d PD 0.342(12) 1 A 2
    C C20X 0.0880(7) 1.0363(19) 0.3594(6) 0.029(4) Uani d PD 0.342(12) 1 A 2
    C C21X 0.1074(6) 1.0017(19) 0.4334(6) 0.031(4) Uani d PD 0.342(12) 1 A 2
    C C22X 0.1601(7) 1.041(2) 0.4886(8) 0.022(3) Uani d PD 0.342(12) 1 A 2
    H H22C 0.1870 1.1065 0.4838 0.026 Uiso calc PR 0.342(12) 1 A 2
    C C23X 0.1700(6) 0.9752(17) 0.5524(8) 0.029(3) Uani d PD 0.342(12) 1 A 2
    H H23C 0.2036 1.0011 0.5916 0.034 Uiso calc PR 0.342(12) 1 A 2
    C C24X 0.1306(3) 0.8728(15) 0.5579(4) 0.0333(18) Uani d PD 0.342(12) 1 A 2
    H H24C 0.1378 0.8349 0.6012 0.040 Uiso calc PR 0.342(12) 1 A 2
    C C25X 0.0804(3) 0.8241(14) 0.5006(3) 0.035(2) Uani d PD 0.342(12) 1 A 2
    H H25C 0.0552 0.7520 0.5044 0.042 Uiso calc PR 0.342(12) 1 A 2
    C C26X 0.0705(3) 0.8894(11) 0.4379(3) 0.0227(14) Uani d PD 0.342(12) 1 A 2
    C C27X 0.0197(3) 0.8682(12) 0.3690(4) 0.0273(16) Uani d PD 0.342(12) 1 A 2
    H H1NA 0.5124(11) 0.351(3) 0.2695(12) 0.025(5) Uiso d . 1 1 . .
    H H1OB 0.0450(15) 0.749(4) 0.1599(18) 0.056(9) Uiso d . 1 1 . .
    H H1NB -0.0342(13) 1.066(3) 0.2407(14) 0.039(7) Uiso d . 1 1 . .
    H H1OA 0.4311(13) 0.675(3) 0.1226(16) 0.045(8) Uiso d . 1 1 . .
loop_
    _atom_site_aniso_label
    _atom_site_aniso_U_11
    _atom_site_aniso_U_22
    _atom_site_aniso_U_33
    _atom_site_aniso_U_12
    _atom_site_aniso_U_13
    _atom_site_aniso_U_23
    F1A 0.0258(5) 0.0597(8) 0.0288(5) 0.0058(5) 0.0165(4) 0.0077(5)
    F2A 0.0285(6) 0.0497(8) 0.0364(6) -0.0065(5) -0.0057(5) 0.0214(6)
    O1A 0.0166(5) 0.0276(6) 0.0250(5) 0.0069(4) 0.0063(4) -0.0011(4)
    O2A 0.0227(5) 0.0169(5) 0.0397(7) 0.0032(4) 0.0190(5) 0.0006(5)
    O3A 0.0209(5) 0.0303(6) 0.0285(6) -0.0039(5) 0.0086(4) -0.0093(5)
    O4A 0.0297(6) 0.0501(9) 0.0396(7) -0.0206(6) 0.0186(6) -0.0213(7)
    N1A 0.0193(5) 0.0159(5) 0.0262(6) 0.0013(4) 0.0126(5) -0.0009(5)
    N2A 0.0183(5) 0.0200(6) 0.0237(6) -0.0035(4) 0.0109(5) -0.0040(5)
    C1A 0.0204(6) 0.0252(7) 0.0201(6) 0.0039(5) 0.0082(5) -0.0006(5)
    C2A 0.0200(6) 0.0328(8) 0.0239(7) 0.0049(6) 0.0096(6) -0.0002(6)
    C3A 0.0198(6) 0.0364(9) 0.0222(7) -0.0011(6) 0.0098(5) -0.0009(6)
    C4A 0.0219(7) 0.0303(8) 0.0262(7) 0.0007(6) 0.0101(6) 0.0050(6)
    C5A 0.0204(6) 0.0226(7) 0.0273(7) 0.0022(5) 0.0103(6) 0.0030(6)
    C6A 0.0174(6) 0.0196(6) 0.0196(6) -0.0004(5) 0.0064(5) -0.0029(5)
    C7A 0.0173(6) 0.0168(6) 0.0202(6) -0.0002(5) 0.0067(5) -0.0034(5)
    C8A 0.0167(6) 0.0195(6) 0.0192(6) 0.0018(5) 0.0047(5) -0.0018(5)
    C9A 0.0142(5) 0.0171(6) 0.0222(6) 0.0019(5) 0.0050(5) -0.0028(5)
    C10A 0.0157(5) 0.0151(6) 0.0223(6) 0.0001(4) 0.0081(5) -0.0022(5)
    C11A 0.0151(5) 0.0149(6) 0.0220(6) 0.0004(4) 0.0069(5) -0.0010(5)
    C12A 0.0158(5) 0.0179(6) 0.0218(6) 0.0014(5) 0.0077(5) -0.0010(5)
    C13A 0.0151(5) 0.0180(6) 0.0231(6) -0.0002(5) 0.0072(5) 0.0032(5)
    C14A 0.0196(6) 0.0235(7) 0.0218(7) -0.0008(5) 0.0092(5) 0.0039(5)
    C15A 0.0230(7) 0.0343(9) 0.0218(7) -0.0068(6) 0.0076(6) 0.0059(6)
    C16A 0.0202(7) 0.0359(9) 0.0303(8) -0.0048(6) 0.0015(6) 0.0153(7)
    C17A 0.0199(7) 0.0245(8) 0.0441(10) 0.0032(6) 0.0064(7) 0.0115(7)
    C18A 0.0190(6) 0.0201(7) 0.0350(8) 0.0013(5) 0.0094(6) 0.0042(6)
    C19A 0.0162(6) 0.0151(6) 0.0252(7) -0.0017(5) 0.0088(5) -0.0030(5)
    C20A 0.0164(6) 0.0167(6) 0.0248(7) 0.0002(5) 0.0089(5) -0.0003(5)
    C21A 0.0180(6) 0.0190(6) 0.0237(7) 0.0007(5) 0.0098(5) 0.0008(5)
    C22A 0.0200(7) 0.0314(8) 0.0302(8) -0.0005(6) 0.0123(6) -0.0010(6)
    C23A 0.0275(8) 0.0342(9) 0.0346(9) 0.0036(7) 0.0201(7) 0.0032(7)
    C24A 0.0391(9) 0.0312(9) 0.0304(8) 0.0017(7) 0.0228(8) 0.0001(7)
    C25A 0.0365(9) 0.0321(9) 0.0282(8) -0.0073(7) 0.0187(7) -0.0083(7)
    C26A 0.0239(7) 0.0223(7) 0.0247(7) -0.0032(5) 0.0126(6) -0.0029(6)
    C27A 0.0226(7) 0.0252(7) 0.0271(7) -0.0067(6) 0.0125(6) -0.0067(6)
    F1B 0.0284(5) 0.0549(8) 0.0146(4) 0.0039(5) 0.0031(4) 0.0014(4)
    F2B 0.0402(7) 0.0562(8) 0.0434(7) 0.0062(6) 0.0253(6) -0.0177(6)
    O1B 0.0192(5) 0.0426(7) 0.0199(5) 0.0090(5) 0.0064(4) 0.0035(5)
    O2B 0.0266(6) 0.0232(6) 0.0206(5) 0.0025(4) 0.0038(4) 0.0028(4)
    N1B 0.0320(7) 0.0231(6) 0.0139(5) 0.0007(5) 0.0042(5) 0.0005(5)
    C1B 0.0167(6) 0.0271(7) 0.0197(6) 0.0020(5) 0.0083(5) 0.0008(5)
    C2B 0.0173(6) 0.0309(8) 0.0207(7) 0.0023(6) 0.0052(5) -0.0005(6)
    C3B 0.0227(7) 0.0315(8) 0.0144(6) 0.0039(6) 0.0040(5) 0.0004(6)
    C4B 0.0224(7) 0.0413(10) 0.0175(6) -0.0001(6) 0.0085(5) 0.0048(6)
    C5B 0.0181(6) 0.0369(9) 0.0172(6) -0.0024(6) 0.0062(5) 0.0034(6)
    C6B 0.0174(6) 0.0234(7) 0.0153(6) 0.0023(5) 0.0063(5) 0.0016(5)
    C7B 0.0173(6) 0.0239(7) 0.0160(6) 0.0000(5) 0.0067(5) 0.0017(5)
    C8B 0.0185(6) 0.0313(8) 0.0176(6) 0.0021(6) 0.0083(5) 0.0015(6)
    C9B 0.0166(6) 0.0258(7) 0.0183(6) 0.0010(5) 0.0069(5) 0.0019(5)
    C10B 0.0194(6) 0.0184(6) 0.0152(6) -0.0010(5) 0.0061(5) 0.0009(5)
    C11B 0.0207(6) 0.0174(6) 0.0172(6) 0.0004(5) 0.0081(5) 0.0002(5)
    C12B 0.0182(6) 0.0222(7) 0.0173(6) 0.0017(5) 0.0066(5) 0.0003(5)
    C13B 0.0216(6) 0.0215(7) 0.0176(6) 0.0007(5) 0.0078(5) -0.0032(5)
    C14B 0.0318(8) 0.0251(7) 0.0233(7) 0.0023(6) 0.0152(6) -0.0019(6)
    C15B 0.0342(9) 0.0371(9) 0.0256(8) 0.0010(7) 0.0168(7) -0.0050(7)
    C16B 0.0249(7) 0.0402(10) 0.0276(8) 0.0019(7) 0.0120(6) -0.0136(7)
    C17B 0.0236(7) 0.0280(8) 0.0296(8) 0.0054(6) 0.0057(6) -0.0087(6)
    C18B 0.0214(6) 0.0227(7) 0.0227(7) 0.0015(5) 0.0052(5) -0.0030(6)
    C19B 0.0224(6) 0.0187(6) 0.0166(6) -0.0033(5) 0.0055(5) 0.0023(5)
    O3B 0.0236(14) 0.0203(19) 0.0250(11) 0.0081(13) 0.0175(10) 0.0056(12)
    O4B 0.0345(14) 0.061(3) 0.0298(12) -0.0243(16) 0.0094(10) 0.0012(14)
    N2B 0.0137(13) 0.0123(14) 0.0111(9) 0.0031(11) 0.0045(9) 0.0000(10)
    C20B 0.022(2) 0.019(3) 0.0083(13) 0.0040(17) 0.0074(12) 0.0013(13)
    C21B 0.0114(16) 0.024(3) 0.017(2) -0.0079(15) 0.0058(14) -0.0025(16)
    C22B 0.025(3) 0.027(3) 0.019(2) 0.004(2) 0.0098(19) 0.0037(18)
    C23B 0.020(2) 0.030(3) 0.0182(16) 0.000(2) 0.0001(13) 0.0004(17)
    C24B 0.0369(19) 0.052(3) 0.0166(12) -0.0129(19) 0.0060(12) 0.0039(16)
    C25B 0.0365(19) 0.066(3) 0.0178(12) -0.027(2) 0.0075(11) 0.0057(15)
    C26B 0.0249(16) 0.031(2) 0.0163(11) -0.0068(14) 0.0062(10) 0.0033(13)
    C27B 0.0251(15) 0.033(2) 0.0170(11) -0.0101(14) 0.0070(10) 0.0006(13)
    O3X 0.036(3) 0.016(3) 0.049(4) 0.014(2) 0.029(2) 0.010(3)
    O4X 0.034(3) 0.057(5) 0.029(3) -0.028(3) -0.005(2) 0.015(3)
    N2X 0.023(3) 0.018(3) 0.018(2) 0.012(2) 0.009(2) -0.001(2)
    C20X 0.022(5) 0.012(5) 0.055(8) -0.005(4) 0.017(5) -0.006(5)
    C21X 0.052(7) 0.034(7) 0.012(4) 0.009(5) 0.017(4) 0.001(3)
    C22X 0.008(4) 0.022(6) 0.029(5) -0.002(3) 0.001(3) -0.011(4)
    C23X 0.020(3) 0.041(8) 0.021(3) 0.013(4) 0.005(2) 0.002(4)
    C24X 0.023(2) 0.053(5) 0.021(3) 0.000(3) 0.0058(19) 0.008(3)
    C25X 0.022(2) 0.057(6) 0.024(3) -0.006(3) 0.0072(19) 0.013(3)
    C26X 0.016(2) 0.029(4) 0.020(2) -0.003(2) 0.0045(17) 0.006(2)
    C27X 0.022(3) 0.033(4) 0.022(3) -0.004(3) 0.005(2) 0.004(3)
_geom_special_details
;
All e.s.d.'s (except the e.s.d. in the dihedral angle between two l.s. planes)
are estimated using the full covariance matrix. The cell e.s.d.'s are taken
into account individually in the estimation of e.s.d.'s in distances, angles
and torsion angles; correlations between e.s.d.'s in cell parameters are only
used when they are defined by crystal symmetry. An approximate (isotropic)
treatment of cell e.s.d.'s is used for estimating e.s.d.'s involving l.s.
planes.
;
loop_
    _geom_bond_atom_site_label_1
    _geom_bond_atom_site_label_2
    _geom_bond_site_symmetry_2
    _geom_bond_distance
    _geom_bond_publ_flag
    F1A C3A . 1.3585(19) ?
    F2A C16A . 1.359(2) ?
    O1A C9A . 1.3577(18) ?
    O1A H1OA . 0.82(3) ?
    O2A C19A . 1.2449(18) ?
    O3A C20A . 1.200(2) ?
    O4A C27A . 1.200(2) ?
    N1A C19A . 1.346(2) ?
    N1A N2A . 1.3723(18) ?
    N1A H1NA . 0.80(3) ?
    N2A C27A . 1.406(2) ?
    N2A C20A . 1.4123(19) ?
    C1A C2A . 1.387(2) ?
    C1A C6A . 1.400(2) ?
    C1A H1AA . 0.9300 ?
    C2A C3A . 1.383(3) ?
    C2A H2AA . 0.9300 ?
    C3A C4A . 1.376(2) ?
    C4A C5A . 1.389(2) ?
    C4A H4AA . 0.9300 ?
    C5A C6A . 1.400(2) ?
    C5A H5AA . 0.9300 ?
    C6A C7A . 1.480(2) ?
    C7A C8A . 1.391(2) ?
    C7A C12A . 1.402(2) ?
    C8A C9A . 1.392(2) ?
    C8A H8AA . 0.9300 ?
    C9A C10A . 1.413(2) ?
    C10A C11A . 1.421(2) ?
    C10A C19A . 1.484(2) ?
    C11A C12A . 1.392(2) ?
    C11A C13A . 1.485(2) ?
    C12A H12A . 0.9300 ?
    C13A C14A . 1.393(2) ?
    C13A C18A . 1.402(2) ?
    C14A C15A . 1.394(2) ?
    C14A H14A . 0.9300 ?
    C15A C16A . 1.373(3) ?
    C15A H15A . 0.9300 ?
    C16A C17A . 1.375(3) ?
    C17A C18A . 1.390(3) ?
    C17A H17A . 0.9300 ?
    C18A H18A . 0.9300 ?
    C20A C21A . 1.485(2) ?
    C21A C22A . 1.384(2) ?
    C21A C26A . 1.390(2) ?
    C22A C23A . 1.400(3) ?
    C22A H22A . 0.9300 ?
    C23A C24A . 1.386(3) ?
    C23A H23A . 0.9300 ?
    C24A C25A . 1.398(3) ?
    C24A H24A . 0.9300 ?
    C25A C26A . 1.382(2) ?
    C25A H25A . 0.9300 ?
    C26A C27A . 1.487(2) ?
    F1B C3B . 1.3587(18) ?
    F2B C16B . 1.357(2) ?
    O1B C9B . 1.3558(19) ?
    O1B H1OB . 0.88(3) ?
    O2B C19B . 1.245(2) ?
    N1B C19B . 1.349(2) ?
    N1B N2B . 1.363(5) ?
    N1B N2X . 1.432(11) ?
    N1B H1NB . 0.91(3) ?
    C1B C2B . 1.392(2) ?
    C1B C6B . 1.399(2) ?
    C1B H1BA . 0.9300 ?
    C2B C3B . 1.377(2) ?
    C2B H2BA . 0.9300 ?
    C3B C4B . 1.378(2) ?
    C4B C5B . 1.391(2) ?
    C4B H4BA . 0.9300 ?
    C5B C6B . 1.396(2) ?
    C5B H5BA . 0.9300 ?
    C6B C7B . 1.480(2) ?
    C7B C8B . 1.386(2) ?
    C7B C12B . 1.401(2) ?
    C8B C9B . 1.391(2) ?
    C8B H8BA . 0.9300 ?
    C9B C10B . 1.415(2) ?
    C10B C11B . 1.421(2) ?
    C10B C19B . 1.482(2) ?
    C11B C12B . 1.393(2) ?
    C11B C13B . 1.493(2) ?
    C12B H12B . 0.9300 ?
    C13B C18B . 1.398(2) ?
    C13B C14B . 1.400(2) ?
    C14B C15B . 1.393(2) ?
    C14B H14B . 0.9300 ?
    C15B C16B . 1.379(3) ?
    C15B H15B . 0.9300 ?
    C16B C17B . 1.377(3) ?
    C17B C18B . 1.394(2) ?
    C17B H17B . 0.9300 ?
    C18B H18B . 0.9300 ?
    O3B C20B . 1.214(5) ?
    O4B C27B . 1.197(4) ?
    N2B C27B . 1.408(5) ?
    N2B C20B . 1.410(6) ?
    C20B C21B . 1.463(6) ?
    C21B C22B . 1.369(7) ?
    C21B C26B . 1.401(5) ?
    C22B C23B . 1.400(8) ?
    C22B H22B . 0.9300 ?
    C23B C24B . 1.370(7) ?
    C23B H23B . 0.9300 ?
    C24B C25B . 1.401(5) ?
    C24B H24B . 0.9300 ?
    C25B C26B . 1.381(4) ?
    C25B H25B . 0.9300 ?
    C26B C27B . 1.484(5) ?
    O3X C20X . 1.202(12) ?
    O4X C27X . 1.190(8) ?
    N2X C27X . 1.402(11) ?
    N2X C20X . 1.407(12) ?
    C20X C21X . 1.480(12) ?
    C21X C22X . 1.389(12) ?
    C21X C26X . 1.395(12) ?
    C22X C23X . 1.410(13) ?
    C22X H22C . 0.9300 ?
    C23X C24X . 1.384(12) ?
    C23X H23C . 0.9300 ?
    C24X C25X . 1.400(9) ?
    C24X H24C . 0.9300 ?
    C25X C26X . 1.385(8) ?
    C25X H25C . 0.9300 ?
    C26X C27X . 1.496(8) ?
loop_
    _geom_angle_atom_site_label_1
    _geom_angle_atom_site_label_2
    _geom_angle_atom_site_label_3
    _geom_angle_site_symmetry_1
    _geom_angle_site_symmetry_3
    _geom_angle
    _geom_angle_publ_flag
    C9A O1A H1OA . . 109(2) ?
    C19A N1A N2A . . 116.80(13) ?
    C19A N1A H1NA . . 125.1(17) ?
    N2A N1A H1NA . . 118.0(17) ?
    N1A N2A C27A . . 122.39(13) ?
    N1A N2A C20A . . 123.09(13) ?
    C27A N2A C20A . . 112.85(12) ?
    C2A C1A C6A . . 121.59(15) ?
    C2A C1A H1AA . . 119.2 ?
    C6A C1A H1AA . . 119.2 ?
    C3A C2A C1A . . 117.94(15) ?
    C3A C2A H2AA . . 121.0 ?
    C1A C2A H2AA . . 121.0 ?
    F1A C3A C4A . . 118.46(16) ?
    F1A C3A C2A . . 118.65(15) ?
    C4A C3A C2A . . 122.89(15) ?
    C3A C4A C5A . . 118.18(16) ?
    C3A C4A H4AA . . 120.9 ?
    C5A C4A H4AA . . 120.9 ?
    C4A C5A C6A . . 121.40(15) ?
    C4A C5A H5AA . . 119.3 ?
    C6A C5A H5AA . . 119.3 ?
    C1A C6A C5A . . 117.98(14) ?
    C1A C6A C7A . . 121.14(14) ?
    C5A C6A C7A . . 120.89(14) ?
    C8A C7A C12A . . 117.94(14) ?
    C8A C7A C6A . . 121.18(14) ?
    C12A C7A C6A . . 120.83(13) ?
    C7A C8A C9A . . 121.18(14) ?
    C7A C8A H8AA . . 119.4 ?
    C9A C8A H8AA . . 119.4 ?
    O1A C9A C8A . . 115.45(14) ?
    O1A C9A C10A . . 123.68(14) ?
    C8A C9A C10A . . 120.86(13) ?
    C9A C10A C11A . . 118.21(13) ?
    C9A C10A C19A . . 116.23(13) ?
    C11A C10A C19A . . 125.55(14) ?
    C12A C11A C10A . . 119.21(14) ?
    C12A C11A C13A . . 115.87(13) ?
    C10A C11A C13A . . 124.52(13) ?
    C11A C12A C7A . . 122.42(13) ?
    C11A C12A H12A . . 118.8 ?
    C7A C12A H12A . . 118.8 ?
    C14A C13A C18A . . 118.89(15) ?
    C14A C13A C11A . . 120.77(14) ?
    C18A C13A C11A . . 119.99(14) ?
    C13A C14A C15A . . 120.73(16) ?
    C13A C14A H14A . . 119.6 ?
    C15A C14A H14A . . 119.6 ?
    C16A C15A C14A . . 118.26(18) ?
    C16A C15A H15A . . 120.9 ?
    C14A C15A H15A . . 120.9 ?
    F2A C16A C15A . . 118.06(19) ?
    F2A C16A C17A . . 118.72(18) ?
    C15A C16A C17A . . 123.20(16) ?
    C16A C17A C18A . . 118.10(17) ?
    C16A C17A H17A . . 121.0 ?
    C18A C17A H17A . . 121.0 ?
    C17A C18A C13A . . 120.81(17) ?
    C17A C18A H18A . . 119.6 ?
    C13A C18A H18A . . 119.6 ?
    O2A C19A N1A . . 119.49(14) ?
    O2A C19A C10A . . 121.43(14) ?
    N1A C19A C10A . . 119.00(13) ?
    O3A C20A N2A . . 124.66(14) ?
    O3A C20A C21A . . 130.74(14) ?
    N2A C20A C21A . . 104.60(13) ?
    C22A C21A C26A . . 121.34(15) ?
    C22A C21A C20A . . 129.87(15) ?
    C26A C21A C20A . . 108.77(13) ?
    C21A C22A C23A . . 117.16(16) ?
    C21A C22A H22A . . 121.4 ?
    C23A C22A H22A . . 121.4 ?
    C24A C23A C22A . . 121.41(16) ?
    C24A C23A H23A . . 119.3 ?
    C22A C23A H23A . . 119.3 ?
    C23A C24A C25A . . 121.07(17) ?
    C23A C24A H24A . . 119.5 ?
    C25A C24A H24A . . 119.5 ?
    C26A C25A C24A . . 117.23(17) ?
    C26A C25A H25A . . 121.4 ?
    C24A C25A H25A . . 121.4 ?
    C25A C26A C21A . . 121.78(15) ?
    C25A C26A C27A . . 129.37(16) ?
    C21A C26A C27A . . 108.85(14) ?
    O4A C27A N2A . . 125.13(15) ?
    O4A C27A C26A . . 130.23(16) ?
    N2A C27A C26A . . 104.65(13) ?
    C9B O1B H1OB . . 109(2) ?
    C19B N1B N2B . . 123.2(2) ?
    C19B N1B N2X . . 109.5(3) ?
    N2B N1B N2X . . 13.9(3) ?
    C19B N1B H1NB . . 122.3(17) ?
    N2B N1B H1NB . . 114.5(18) ?
    N2X N1B H1NB . . 128.1(18) ?
    C2B C1B C6B . . 120.78(14) ?
    C2B C1B H1BA . . 119.6 ?
    C6B C1B H1BA . . 119.6 ?
    C3B C2B C1B . . 118.16(14) ?
    C3B C2B H2BA . . 120.9 ?
    C1B C2B H2BA . . 120.9 ?
    F1B C3B C2B . . 118.45(15) ?
    F1B C3B C4B . . 118.42(15) ?
    C2B C3B C4B . . 123.13(14) ?
    C3B C4B C5B . . 118.07(15) ?
    C3B C4B H4BA . . 121.0 ?
    C5B C4B H4BA . . 121.0 ?
    C4B C5B C6B . . 120.99(14) ?
    C4B C5B H5BA . . 119.5 ?
    C6B C5B H5BA . . 119.5 ?
    C5B C6B C1B . . 118.86(14) ?
    C5B C6B C7B . . 120.18(13) ?
    C1B C6B C7B . . 120.92(13) ?
    C8B C7B C12B . . 118.82(14) ?
    C8B C7B C6B . . 119.80(13) ?
    C12B C7B C6B . . 121.34(13) ?
    C7B C8B C9B . . 120.65(14) ?
    C7B C8B H8BA . . 119.7 ?
    C9B C8B H8BA . . 119.7 ?
    O1B C9B C8B . . 116.02(14) ?
    O1B C9B C10B . . 123.05(13) ?
    C8B C9B C10B . . 120.93(14) ?
    C9B C10B C11B . . 118.48(13) ?
    C9B C10B C19B . . 115.99(13) ?
    C11B C10B C19B . . 125.53(13) ?
    C12B C11B C10B . . 118.96(13) ?
    C12B C11B C13B . . 116.33(13) ?
    C10B C11B C13B . . 124.69(13) ?
    C11B C12B C7B . . 122.08(14) ?
    C11B C12B H12B . . 119.0 ?
    C7B C12B H12B . . 119.0 ?
    C18B C13B C14B . . 118.75(15) ?
    C18B C13B C11B . . 119.71(14) ?
    C14B C13B C11B . . 121.49(14) ?
    C15B C14B C13B . . 120.54(17) ?
    C15B C14B H14B . . 119.7 ?
    C13B C14B H14B . . 119.7 ?
    C16B C15B C14B . . 118.62(18) ?
    C16B C15B H15B . . 120.7 ?
    C14B C15B H15B . . 120.7 ?
    F2B C16B C17B . . 118.84(18) ?
    F2B C16B C15B . . 118.30(18) ?
    C17B C16B C15B . . 122.85(16) ?
    C16B C17B C18B . . 117.99(17) ?
    C16B C17B H17B . . 121.0 ?
    C18B C17B H17B . . 121.0 ?
    C17B C18B C13B . . 121.24(17) ?
    C17B C18B H18B . . 119.4 ?
    C13B C18B H18B . . 119.4 ?
    O2B C19B N1B . . 119.59(14) ?
    O2B C19B C10B . . 121.91(14) ?
    N1B C19B C10B . . 118.46(14) ?
    N1B N2B C27B . . 124.5(3) ?
    N1B N2B C20B . . 121.4(4) ?
    C27B N2B C20B . . 113.4(4) ?
    O3B C20B N2B . . 127.0(5) ?
    O3B C20B C21B . . 128.0(6) ?
    N2B C20B C21B . . 105.0(4) ?
    C22B C21B C26B . . 119.9(6) ?
    C22B C21B C20B . . 131.0(5) ?
    C26B C21B C20B . . 108.5(4) ?
    C21B C22B C23B . . 118.7(7) ?
    C21B C22B H22B . . 120.7 ?
    C23B C22B H22B . . 120.7 ?
    C24B C23B C22B . . 121.1(6) ?
    C24B C23B H23B . . 119.5 ?
    C22B C23B H23B . . 119.5 ?
    C23B C24B C25B . . 121.0(4) ?
    C23B C24B H24B . . 119.5 ?
    C25B C24B H24B . . 119.5 ?
    C26B C25B C24B . . 117.3(3) ?
    C26B C25B H25B . . 121.3 ?
    C24B C25B H25B . . 121.3 ?
    C25B C26B C21B . . 121.8(4) ?
    C25B C26B C27B . . 129.0(3) ?
    C21B C26B C27B . . 109.2(3) ?
    O4B C27B N2B . . 125.0(4) ?
    O4B C27B C26B . . 131.4(3) ?
    N2B C27B C26B . . 103.6(3) ?
    C27X N2X C20X . . 113.4(9) ?
    C27X N2X N1B . . 120.0(8) ?
    C20X N2X N1B . . 125.5(9) ?
    O3X C20X N2X . . 119.1(12) ?
    O3X C20X C21X . . 135.5(12) ?
    N2X C20X C21X . . 105.2(9) ?
    C22X C21X C26X . . 122.5(10) ?
    C22X C21X C20X . . 128.3(11) ?
    C26X C21X C20X . . 107.4(9) ?
    C21X C22X C23X . . 115.6(12) ?
    C21X C22X H22C . . 122.2 ?
    C23X C22X H22C . . 122.2 ?
    C24X C23X C22X . . 121.3(12) ?
    C24X C23X H23C . . 119.4 ?
    C22X C23X H23C . . 119.4 ?
    C23X C24X C25X . . 122.4(9) ?
    C23X C24X H24C . . 118.8 ?
    C25X C24X H24C . . 118.8 ?
    C26X C25X C24X . . 116.3(6) ?
    C26X C25X H25C . . 121.8 ?
    C24X C25X H25C . . 121.8 ?
    C25X C26X C21X . . 121.2(7) ?
    C25X C26X C27X . . 129.2(6) ?
    C21X C26X C27X . . 109.4(7) ?
    O4X C27X N2X . . 125.7(7) ?
    O4X C27X C26X . . 130.7(6) ?
    N2X C27X C26X . . 103.6(6) ?
loop_
    _geom_torsion_atom_site_label_1
    _geom_torsion_atom_site_label_2
    _geom_torsion_atom_site_label_3
    _geom_torsion_atom_site_label_4
    _geom_torsion_site_symmetry_1
    _geom_torsion_site_symmetry_2
    _geom_torsion_site_symmetry_3
    _geom_torsion_site_symmetry_4
    _geom_torsion
    _geom_torsion_publ_flag
    C19A N1A N2A C27A . . . . -76.28(19) ?
    C19A N1A N2A C20A . . . . 87.92(18) ?
    C6A C1A C2A C3A . . . . -0.8(3) ?
    C1A C2A C3A F1A . . . . 179.92(16) ?
    C1A C2A C3A C4A . . . . -0.1(3) ?
    F1A C3A C4A C5A . . . . -178.67(16) ?
    C2A C3A C4A C5A . . . . 1.3(3) ?
    C3A C4A C5A C6A . . . . -1.7(3) ?
    C2A C1A C6A C5A . . . . 0.4(2) ?
    C2A C1A C6A C7A . . . . -179.18(15) ?
    C4A C5A C6A C1A . . . . 0.9(2) ?
    C4A C5A C6A C7A . . . . -179.52(15) ?
    C1A C6A C7A C8A . . . . -162.32(15) ?
    C5A C6A C7A C8A . . . . 18.1(2) ?
    C1A C6A C7A C12A . . . . 20.4(2) ?
    C5A C6A C7A C12A . . . . -159.18(15) ?
    C12A C7A C8A C9A . . . . 1.3(2) ?
    C6A C7A C8A C9A . . . . -176.05(14) ?
    C7A C8A C9A O1A . . . . 176.28(14) ?
    C7A C8A C9A C10A . . . . -4.6(2) ?
    O1A C9A C10A C11A . . . . -175.94(14) ?
    C8A C9A C10A C11A . . . . 5.0(2) ?
    O1A C9A C10A C19A . . . . 2.9(2) ?
    C8A C9A C10A C19A . . . . -176.11(13) ?
    C9A C10A C11A C12A . . . . -2.3(2) ?
    C19A C10A C11A C12A . . . . 178.97(14) ?
    C9A C10A C11A C13A . . . . 170.18(14) ?
    C19A C10A C11A C13A . . . . -8.6(2) ?
    C10A C11A C12A C7A . . . . -1.0(2) ?
    C13A C11A C12A C7A . . . . -174.04(14) ?
    C8A C7A C12A C11A . . . . 1.5(2) ?
    C6A C7A C12A C11A . . . . 178.84(14) ?
    C12A C11A C13A C14A . . . . 128.03(15) ?
    C10A C11A C13A C14A . . . . -44.6(2) ?
    C12A C11A C13A C18A . . . . -45.1(2) ?
    C10A C11A C13A C18A . . . . 142.28(15) ?
    C18A C13A C14A C15A . . . . 0.8(2) ?
    C11A C13A C14A C15A . . . . -172.33(14) ?
    C13A C14A C15A C16A . . . . 0.2(2) ?
    C14A C15A C16A F2A . . . . 177.24(15) ?
    C14A C15A C16A C17A . . . . -1.1(3) ?
    F2A C16A C17A C18A . . . . -177.35(16) ?
    C15A C16A C17A C18A . . . . 1.0(3) ?
    C16A C17A C18A C13A . . . . 0.1(3) ?
    C14A C13A C18A C17A . . . . -1.0(2) ?
    C11A C13A C18A C17A . . . . 172.26(15) ?
    N2A N1A C19A O2A . . . . -6.3(2) ?
    N2A N1A C19A C10A . . . . 176.82(13) ?
    C9A C10A C19A O2A . . . . -32.5(2) ?
    C11A C10A C19A O2A . . . . 146.25(16) ?
    C9A C10A C19A N1A . . . . 144.29(14) ?
    C11A C10A C19A N1A . . . . -36.9(2) ?
    N1A N2A C20A O3A . . . . 8.2(2) ?
    C27A N2A C20A O3A . . . . 173.73(16) ?
    N1A N2A C20A C21A . . . . -171.17(13) ?
    C27A N2A C20A C21A . . . . -5.62(17) ?
    O3A C20A C21A C22A . . . . 3.3(3) ?
    N2A C20A C21A C22A . . . . -177.46(17) ?
    O3A C20A C21A C26A . . . . -175.39(18) ?
    N2A C20A C21A C26A . . . . 3.90(17) ?
    C26A C21A C22A C23A . . . . 0.6(3) ?
    C20A C21A C22A C23A . . . . -177.93(17) ?
    C21A C22A C23A C24A . . . . 0.0(3) ?
    C22A C23A C24A C25A . . . . -0.9(3) ?
    C23A C24A C25A C26A . . . . 1.1(3) ?
    C24A C25A C26A C21A . . . . -0.6(3) ?
    C24A C25A C26A C27A . . . . 178.80(19) ?
    C22A C21A C26A C25A . . . . -0.3(3) ?
    C20A C21A C26A C25A . . . . 178.50(16) ?
    C22A C21A C26A C27A . . . . -179.78(16) ?
    C20A C21A C26A C27A . . . . -0.99(19) ?
    N1A N2A C27A O4A . . . . -9.3(3) ?
    C20A N2A C27A O4A . . . . -174.96(18) ?
    N1A N2A C27A C26A . . . . 170.70(14) ?
    C20A N2A C27A C26A . . . . 5.04(18) ?
    C25A C26A C27A O4A . . . . -1.8(3) ?
    C21A C26A C27A O4A . . . . 177.7(2) ?
    C25A C26A C27A N2A . . . . 178.24(18) ?
    C21A C26A C27A N2A . . . . -2.32(19) ?
    C6B C1B C2B C3B . . . . -0.5(3) ?
    C1B C2B C3B F1B . . . . -179.48(16) ?
    C1B C2B C3B C4B . . . . 0.9(3) ?
    F1B C3B C4B C5B . . . . -179.94(17) ?
    C2B C3B C4B C5B . . . . -0.4(3) ?
    C3B C4B C5B C6B . . . . -0.7(3) ?
    C4B C5B C6B C1B . . . . 1.1(3) ?
    C4B C5B C6B C7B . . . . 179.01(17) ?
    C2B C1B C6B C5B . . . . -0.5(3) ?
    C2B C1B C6B C7B . . . . -178.39(15) ?
    C5B C6B C7B C8B . . . . -40.4(2) ?
    C1B C6B C7B C8B . . . . 137.46(17) ?
    C5B C6B C7B C12B . . . . 141.92(17) ?
    C1B C6B C7B C12B . . . . -40.2(2) ?
    C12B C7B C8B C9B . . . . 0.4(2) ?
    C6B C7B C8B C9B . . . . -177.31(15) ?
    C7B C8B C9B O1B . . . . 177.45(16) ?
    C7B C8B C9B C10B . . . . -2.6(3) ?
    O1B C9B C10B C11B . . . . -176.72(15) ?
    C8B C9B C10B C11B . . . . 3.3(2) ?
    O1B C9B C10B C19B . . . . 3.9(2) ?
    C8B C9B C10B C19B . . . . -176.07(15) ?
    C9B C10B C11B C12B . . . . -2.0(2) ?
    C19B C10B C11B C12B . . . . 177.40(14) ?
    C9B C10B C11B C13B . . . . 176.17(15) ?
    C19B C10B C11B C13B . . . . -4.5(2) ?
    C10B C11B C12B C7B . . . . -0.2(2) ?
    C13B C11B C12B C7B . . . . -178.43(15) ?
    C8B C7B C12B C11B . . . . 0.9(2) ?
    C6B C7B C12B C11B . . . . 178.66(15) ?
    C12B C11B C13B C18B . . . . -52.7(2) ?
    C10B C11B C13B C18B . . . . 129.13(17) ?
    C12B C11B C13B C14B . . . . 124.57(17) ?
    C10B C11B C13B C14B . . . . -53.6(2) ?
    C18B C13B C14B C15B . . . . -0.9(3) ?
    C11B C13B C14B C15B . . . . -178.20(16) ?
    C13B C14B C15B C16B . . . . 0.3(3) ?
    C14B C15B C16B F2B . . . . 179.41(17) ?
    C14B C15B C16B C17B . . . . 0.3(3) ?
    F2B C16B C17B C18B . . . . -179.42(16) ?
    C15B C16B C17B C18B . . . . -0.3(3) ?
    C16B C17B C18B C13B . . . . -0.3(2) ?
    C14B C13B C18B C17B . . . . 0.9(2) ?
    C11B C13B C18B C17B . . . . 178.25(15) ?
    N2B N1B C19B O2B . . . . -4.3(3) ?
    N2X N1B C19B O2B . . . . -2.1(5) ?
    N2B N1B C19B C10B . . . . 177.9(2) ?
    N2X N1B C19B C10B . . . . -179.9(4) ?
    C9B C10B C19B O2B . . . . -25.2(2) ?
    C11B C10B C19B O2B . . . . 155.45(16) ?
    C9B C10B C19B N1B . . . . 152.55(15) ?
    C11B C10B C19B N1B . . . . -26.8(2) ?
    C19B N1B N2B C27B . . . . -91.8(4) ?
    N2X N1B N2B C27B . . . . -100(2) ?
    C19B N1B N2B C20B . . . . 77.4(6) ?
    N2X N1B N2B C20B . . . . 69(2) ?
    N1B N2B C20B O3B . . . . 3.6(11) ?
    C27B N2B C20B O3B . . . . 173.9(7) ?
    N1B N2B C20B C21B . . . . -174.7(5) ?
    C27B N2B C20B C21B . . . . -4.4(8) ?
    O3B C20B C21B C22B . . . . 11.1(18) ?
    N2B C20B C21B C22B . . . . -170.6(12) ?
    O3B C20B C21B C26B . . . . -178.0(8) ?
    N2B C20B C21B C26B . . . . 0.2(8) ?
    C26B C21B C22B C23B . . . . 4.5(18) ?
    C20B C21B C22B C23B . . . . 174.5(10) ?
    C21B C22B C23B C24B . . . . -1.0(18) ?
    C22B C23B C24B C25B . . . . -1.4(12) ?
    C23B C24B C25B C26B . . . . 0.1(8) ?
    C24B C25B C26B C21B . . . . 3.5(8) ?
    C24B C25B C26B C27B . . . . -178.5(5) ?
    C22B C21B C26B C25B . . . . -5.9(12) ?
    C20B C21B C26B C25B . . . . -178.0(6) ?
    C22B C21B C26B C27B . . . . 175.7(9) ?
    C20B C21B C26B C27B . . . . 3.7(8) ?
    N1B N2B C27B O4B . . . . -5.8(7) ?
    C20B N2B C27B O4B . . . . -175.8(6) ?
    N1B N2B C27B C26B . . . . 176.4(4) ?
    C20B N2B C27B C26B . . . . 6.4(6) ?
    C25B C26B C27B O4B . . . . -1.7(8) ?
    C21B C26B C27B O4B . . . . 176.4(6) ?
    C25B C26B C27B N2B . . . . 175.8(5) ?
    C21B C26B C27B N2B . . . . -6.0(6) ?
    C19B N1B N2X C27X . . . . -90.1(6) ?
    N2B N1B N2X C27X . . . . 82(2) ?
    C19B N1B N2X C20X . . . . 102.4(11) ?
    N2B N1B N2X C20X . . . . -85(2) ?
    C27X N2X C20X O3X . . . . 179.1(13) ?
    N1B N2X C20X O3X . . . . -13(2) ?
    C27X N2X C20X C21X . . . . -5.4(16) ?
    N1B N2X C20X C21X . . . . 162.9(10) ?
    O3X C20X C21X C22X . . . . -11(4) ?
    N2X C20X C21X C22X . . . . 175(2) ?
    O3X C20X C21X C26X . . . . -176(2) ?
    N2X C20X C21X C26X . . . . 9.6(18) ?
    C26X C21X C22X C23X . . . . -9(3) ?
    C20X C21X C22X C23X . . . . -171.6(19) ?
    C21X C22X C23X C24X . . . . 3(3) ?
    C22X C23X C24X C25X . . . . 3(2) ?
    C23X C24X C25X C26X . . . . -2.9(14) ?
    C24X C25X C26X C21X . . . . -2.5(15) ?
    C24X C25X C26X C27X . . . . -176.2(8) ?
    C22X C21X C26X C25X . . . . 9(2) ?
    C20X C21X C26X C25X . . . . 174.8(11) ?
    C22X C21X C26X C27X . . . . -176.6(17) ?
    C20X C21X C26X C27X . . . . -10.4(16) ?
    C20X N2X C27X O4X . . . . 179.8(11) ?
    N1B N2X C27X O4X . . . . 10.9(12) ?
    C20X N2X C27X C26X . . . . -0.8(11) ?
    N1B N2X C27X C26X . . . . -169.7(5) ?
    C25X C26X C27X O4X . . . . 0.7(15) ?
    C21X C26X C27X O4X . . . . -173.5(12) ?
    C25X C26X C27X N2X . . . . -178.7(8) ?
    C21X C26X C27X N2X . . . . 7.1(11) ?
loop_
    _geom_hbond_atom_site_label_D
    _geom_hbond_atom_site_label_H
    _geom_hbond_atom_site_label_A
    _geom_hbond_site_symmetry_A
    _geom_hbond_distance_DH
    _geom_hbond_distance_HA
    _geom_hbond_distance_DA
    _geom_hbond_angle_DHA
    _geom_hbond_publ_flag
    N1A H1NA O2A 2_645 0.80(3) 2.02(3) 2.8000(19) 166(3) yes
    O1B H1OB O2B . 0.88(3) 1.79(4) 2.5663(17) 145(4) yes
    N1B H1NB O2B 2_555 0.91(3) 2.04(3) 2.779(2) 138(2) yes
    O1A H1OA O2A . 0.82(3) 1.94(3) 2.6402(18) 143(3) yes
    C2A H2AA F2A 4_565 0.93 2.45 3.160(2) 133 yes
    C4B H4BA O3B 3_575 0.93 2.41 3.271(7) 154 yes
    C14B H14B O3B 2_545 0.93 2.44 3.293(6) 152 yes
    C25B H25B O1B 4_576 0.93 2.47 3.209(3) 136 yes
_iucr_refine_instructions_details
;
TITL mo_bks56_0m in P2(1)/c (100K)
CELL 0.71073  24.8732   8.9875  21.3722  90.000 114.921  90.000
ZERR    8.00   0.0010   0.0004   0.0009   0.000   0.001   0.000
LATT  1
SYMM -X, 0.5+Y, 0.5-Z
SFAC C H N O F
UNIT 216 128 16 32 16
SIZE 0.143 0.312 0.414
L.S. 10
BOND $H
FMAP 2 2 60
ACTA
CONF
PLAN 20
OMIT 0 2 3
OMIT 1 0 0
OMIT -3 3 5
OMIT -20 0 6
OMIT 12 0 6
OMIT -21 3 6
OMIT 10 1 7
OMIT -15 6 6
OMIT 7 4 6
OMIT -14 5 6
FLAT O3A O4A N2A C20A > C27A
FLAT O3X > C27X
EQIV $1 x,1/2-y,-1/2+z
HTAB C2A F2A_$1
EQIV $2 x,3/2-y,1/2+z
HTAB C25B O1B_$2
WGHT    0.073700    2.874600
BASF   0.06838
FVAR       3.19933   0.65779
F1A   5    0.701855    0.576723   -0.076440    11.00000    0.02578    0.05970 =
         0.02884    0.00774    0.01650    0.00579
F2A   5    0.740474    0.315723    0.472344    11.00000    0.02854    0.04968 =
         0.03639    0.02141   -0.00574   -0.00651
O1A   4    0.443808    0.675273    0.092906    11.00000    0.01665    0.02755 =
         0.02499   -0.00109    0.00630    0.00693
O2A   4    0.453733    0.643738    0.220148    11.00000    0.02269    0.01686 =
         0.03969    0.00057    0.01898    0.00317
O3A   4    0.373717    0.322049    0.227216    11.00000    0.02086    0.03033 =
         0.02854   -0.00930    0.00860   -0.00389
O4A   4    0.527358    0.576084    0.392674    11.00000    0.02965    0.05015 =
         0.03956   -0.02126    0.01863   -0.02059
N1A   3    0.492134    0.422647    0.265206    11.00000    0.01929    0.01592 =
         0.02617   -0.00093    0.01256    0.00126
N2A   3    0.460690    0.431043    0.304641    11.00000    0.01835    0.02001 =
         0.02370   -0.00399    0.01088   -0.00351
C1A   1    0.662640    0.462688    0.061027    11.00000    0.02037    0.02525 =
         0.02011   -0.00061    0.00819    0.00386
AFIX  43
H1AA  2    0.675160    0.395734    0.097600    11.00000   -1.20000
AFIX   0
C2A   1    0.692803    0.469419    0.019342    11.00000    0.02005    0.03276 =
         0.02394   -0.00017    0.00957    0.00489
AFIX  43
H2AA  2    0.725510    0.409061    0.027794    11.00000   -1.20000
AFIX   0
C3A   1    0.672737    0.568665   -0.035180    11.00000    0.01976    0.03644 =
         0.02216   -0.00088    0.00976   -0.00113
C4A   1    0.624498    0.659820   -0.049548    11.00000    0.02191    0.03035 =
         0.02622    0.00497    0.01010    0.00074
AFIX  43
H4AA  2    0.611559    0.724020   -0.087168    11.00000   -1.20000
AFIX   0
C5A   1    0.595684    0.653290   -0.006332    11.00000    0.02037    0.02255 =
         0.02728    0.00298    0.01025    0.00222
AFIX  43
H5AA  2    0.563671    0.716028   -0.014560    11.00000   -1.20000
AFIX   0
C6A   1    0.613806    0.554236    0.049383    11.00000    0.01740    0.01962 =
         0.01959   -0.00289    0.00645   -0.00043
C7A   1    0.582440    0.547520    0.094742    11.00000    0.01732    0.01677 =
         0.02017   -0.00342    0.00672   -0.00021
C8A   1    0.525693    0.605768    0.073810    11.00000    0.01665    0.01946 =
         0.01916   -0.00180    0.00467    0.00180
AFIX  43
H8AA  2    0.506161    0.644169    0.029479    11.00000   -1.20000
AFIX   0
C9A   1    0.497608    0.607615    0.118033    11.00000    0.01415    0.01707 =
         0.02217   -0.00281    0.00502    0.00190
C10A  1    0.524194    0.540627    0.183865    11.00000    0.01571    0.01511 =
         0.02226   -0.00221    0.00806    0.00009
C11A  1    0.582385    0.481996    0.205951    11.00000    0.01514    0.01494 =
         0.02201   -0.00102    0.00692    0.00037
C12A  1    0.610131    0.487738    0.161408    11.00000    0.01584    0.01791 =
         0.02176   -0.00100    0.00768    0.00137
AFIX  43
H12A  2    0.648440    0.450554    0.176427    11.00000   -1.20000
AFIX   0
C13A  1    0.619652    0.429607    0.277077    11.00000    0.01507    0.01800 =
         0.02308    0.00319    0.00719   -0.00015
C14A  1    0.624078    0.512508    0.334141    11.00000    0.01960    0.02353 =
         0.02182    0.00392    0.00925   -0.00084
AFIX  43
H14A  2    0.599898    0.595243    0.327916    11.00000   -1.20000
AFIX   0
C15A  1    0.664337    0.472809    0.400436    11.00000    0.02301    0.03435 =
         0.02182    0.00585    0.00762   -0.00678
AFIX  43
H15A  2    0.667298    0.527844    0.438605    11.00000   -1.20000
AFIX   0
C16A  1    0.699521    0.350312    0.407935    11.00000    0.02018    0.03589 =
         0.03032    0.01534    0.00153   -0.00483
C17A  1    0.696255    0.263742    0.353376    11.00000    0.01990    0.02453 =
         0.04409    0.01147    0.00643    0.00325
AFIX  43
H17A  2    0.720370    0.180597    0.360383    11.00000   -1.20000
AFIX   0
C18A  1    0.655887    0.304077    0.287478    11.00000    0.01900    0.02014 =
         0.03501    0.00417    0.00936    0.00133
AFIX  43
H18A  2    0.652872    0.247101    0.249815    11.00000   -1.20000
AFIX   0
C19A  1    0.488587    0.540521    0.224766    11.00000    0.01620    0.01509 =
         0.02519   -0.00299    0.00880   -0.00172
C20A  1    0.400938    0.385828    0.280641    11.00000    0.01642    0.01674 =
         0.02482   -0.00030    0.00891    0.00020
C21A  1    0.382496    0.436507    0.334788    11.00000    0.01804    0.01902 =
         0.02374    0.00078    0.00978    0.00074
C22A  1    0.329151    0.417676    0.339581    11.00000    0.02001    0.03144 =
         0.03021   -0.00100    0.01226   -0.00048
AFIX  43
H22A  2    0.298179    0.364055    0.306604    11.00000   -1.20000
AFIX   0
C23A  1    0.323780    0.482788    0.396200    11.00000    0.02747    0.03420 =
         0.03461    0.00322    0.02010    0.00364
AFIX  43
H23A  2    0.288484    0.472178    0.400933    11.00000   -1.20000
AFIX   0
C24A  1    0.369935    0.562701    0.445332    11.00000    0.03915    0.03119 =
         0.03039    0.00010    0.02279    0.00174
AFIX  43
H24A  2    0.364876    0.605849    0.482039    11.00000   -1.20000
AFIX   0
C25A  1    0.423997    0.579508    0.440605    11.00000    0.03647    0.03210 =
         0.02819   -0.00828    0.01871   -0.00732
AFIX  43
H25A  2    0.455338    0.631545    0.473876    11.00000   -1.20000
AFIX   0
C26A  1    0.428914    0.515568    0.384431    11.00000    0.02392    0.02227 =
         0.02468   -0.00287    0.01261   -0.00324
C27A  1    0.479783    0.517078    0.365112    11.00000    0.02265    0.02524 =
         0.02708   -0.00671    0.01249   -0.00675
F1B   5   -0.243011    0.911330   -0.291865    11.00000    0.02842    0.05492 =
         0.01457    0.00140    0.00308    0.00387
F2B   5   -0.220443    1.190228    0.262367    11.00000    0.04022    0.05619 =
         0.04341   -0.01766    0.02533    0.00619
O1B   4    0.029659    0.758868    0.114634    11.00000    0.01924    0.04256 =
         0.01986    0.00353    0.00638    0.00898
O2B   4    0.035016    0.786145    0.236650    11.00000    0.02658    0.02316 =
         0.02062    0.00277    0.00378    0.00254
N1B   3   -0.008744    0.987854    0.256259    11.00000    0.03198    0.02310 =
         0.01393    0.00048    0.00423    0.00074
C1B   1   -0.207526    0.878775   -0.110174    11.00000    0.01668    0.02709 =
         0.01972    0.00082    0.00825    0.00198
AFIX  43
H1BA  2   -0.226305    0.858406   -0.081604    11.00000   -1.20000
AFIX   0
C2B   1   -0.240268    0.878524   -0.181465    11.00000    0.01727    0.03088 =
         0.02066   -0.00047    0.00521    0.00230
AFIX  43
H2BA  2   -0.280637    0.857521   -0.200963    11.00000   -1.20000
AFIX   0
C3B   1   -0.211224    0.910226   -0.222280    11.00000    0.02267    0.03153 =
         0.01437    0.00037    0.00400    0.00393
C4B   1   -0.151369    0.939962   -0.195953    11.00000    0.02238    0.04134 =
         0.01746    0.00475    0.00852   -0.00009
AFIX  43
H4BA  2   -0.133059    0.960430   -0.224999    11.00000   -1.20000
AFIX   0
C5B   1   -0.119134    0.938477   -0.124678    11.00000    0.01813    0.03686 =
         0.01725    0.00337    0.00621   -0.00244
AFIX  43
H5BA  2   -0.078597    0.957195   -0.105812    11.00000   -1.20000
AFIX   0
C6B   1   -0.146717    0.909306   -0.081022    11.00000    0.01737    0.02343 =
         0.01532    0.00158    0.00629    0.00231
C7B   1   -0.111475    0.905811   -0.005346    11.00000    0.01728    0.02389 =
         0.01599    0.00173    0.00667   -0.00003
C8B   1   -0.055875    0.840205    0.022065    11.00000    0.01854    0.03131 =
         0.01756    0.00152    0.00830    0.00209
AFIX  43
H8BA  2   -0.040312    0.802426   -0.007334    11.00000   -1.20000
AFIX   0
C9B   1   -0.023118    0.830303    0.093113    11.00000    0.01657    0.02579 =
         0.01830    0.00189    0.00692    0.00100
C10B  1   -0.044594    0.892207    0.139101    11.00000    0.01937    0.01838 =
         0.01520    0.00093    0.00614   -0.00100
C11B  1   -0.101899    0.957844    0.111176    11.00000    0.02065    0.01744 =
         0.01716    0.00021    0.00807    0.00037
C12B  1   -0.133986    0.962993    0.039790    11.00000    0.01821    0.02221 =
         0.01733    0.00031    0.00658    0.00172
AFIX  43
H12B  2   -0.171533    1.005732    0.021514    11.00000   -1.20000
AFIX   0
C13B  1   -0.131972    1.019291    0.153032    11.00000    0.02157    0.02148 =
         0.01757   -0.00316    0.00778    0.00068
C14B  1   -0.139210    0.934042    0.203794    11.00000    0.03179    0.02511 =
         0.02327   -0.00193    0.01517    0.00232
AFIX  43
H14B  2   -0.124095    0.837843    0.212781    11.00000   -1.20000
AFIX   0
C15B  1   -0.168870    0.992158    0.240944    11.00000    0.03420    0.03710 =
         0.02562   -0.00503    0.01681    0.00098
AFIX  43
H15B  2   -0.173558    0.935922    0.274836    11.00000   -1.20000
AFIX   0
C16B  1   -0.191133    1.134818    0.226414    11.00000    0.02490    0.04023 =
         0.02762   -0.01358    0.01196    0.00195
C17B  1   -0.185566    1.222175    0.176528    11.00000    0.02358    0.02796 =
         0.02965   -0.00875    0.00571    0.00542
AFIX  43
H17B  2   -0.201199    1.317883    0.167667    11.00000   -1.20000
AFIX   0
C18B  1   -0.155784    1.162791    0.139708    11.00000    0.02145    0.02269 =
         0.02275   -0.00300    0.00517    0.00152
AFIX  43
H18B  2   -0.151689    1.219743    0.105643    11.00000   -1.20000
AFIX   0
C19B  1   -0.004059    0.883549    0.213414    11.00000    0.02236    0.01874 =
         0.01661    0.00232    0.00552   -0.00329
PART   1
O3B   4    0.111350    1.087351    0.322977    21.00000    0.02359    0.02030 =
         0.02496    0.00556    0.01745    0.00811
O4B   4   -0.038512    0.862679    0.361236    21.00000    0.03446    0.06138 =
         0.02983    0.00125    0.00938   -0.02429
N2B   3    0.025071    0.987538    0.325703    21.00000    0.01370    0.01230 =
         0.01109    0.00002    0.00445    0.00307
C20B  1    0.084536    1.035683    0.354022    21.00000    0.02178    0.01907 =
         0.00829    0.00129    0.00736    0.00401
C21B  1    0.106875    1.005384    0.427965    21.00000    0.01140    0.02389 =
         0.01706   -0.00245    0.00583   -0.00793
C22B  1    0.158795    1.045557    0.481965    21.00000    0.02451    0.02712 =
         0.01946    0.00372    0.00981    0.00360
AFIX  43
H22B  2    0.188363    1.094481    0.474186    21.00000   -1.20000
AFIX   0
C23B  1    0.166478    1.011508    0.549124    21.00000    0.01996    0.02997 =
         0.01824    0.00044    0.00012    0.00043
AFIX  43
H23B  2    0.201791    1.036899    0.586199    21.00000   -1.20000
AFIX   0
C24B  1    0.122833    0.941400    0.561125    21.00000    0.03691    0.05222 =
         0.01656    0.00388    0.00595   -0.01294
AFIX  43
H24B  2    0.129307    0.918000    0.606132    21.00000   -1.20000
AFIX   0
C25B  1    0.068600    0.904400    0.506663    21.00000    0.03653    0.06572 =
         0.01778    0.00572    0.00754   -0.02655
AFIX  43
H25B  2    0.038806    0.856944    0.514556    21.00000   -1.20000
AFIX   0
C26B  1    0.061152    0.941233    0.440765    21.00000    0.02488    0.03142 =
         0.01628    0.00327    0.00624   -0.00680
C27B  1    0.008601    0.918980    0.374260    21.00000    0.02515    0.03323 =
         0.01704    0.00062    0.00704   -0.01009
PART   2
SAME O3B > C27B
O3X   4    0.105206    1.116443    0.326576   -21.00000    0.03550    0.01622 =
         0.04926    0.00992    0.02941    0.01358
O4X   4   -0.023533    0.792869    0.352057   -21.00000    0.03373    0.05679 =
         0.02937    0.01480   -0.00524   -0.02763
N2X   3    0.034216    0.959335    0.325155   -21.00000    0.02268    0.01752 =
         0.01845   -0.00088    0.00873    0.01235
C20X  1    0.088047    1.036309    0.359356   -21.00000    0.02151    0.01235 =
         0.05463   -0.00617    0.01691   -0.00546
C21X  1    0.107424    1.001669    0.433401   -21.00000    0.05154    0.03361 =
         0.01239    0.00069    0.01749    0.00947
C22X  1    0.160081    1.041030    0.488594   -21.00000    0.00753    0.02190 =
         0.02891   -0.01078    0.00129   -0.00192
AFIX  43
H22C  2    0.187038    1.106507    0.483762   -21.00000   -1.20000
AFIX   0
C23X  1    0.169981    0.975196    0.552426   -21.00000    0.01973    0.04104 =
         0.02112    0.00173    0.00461    0.01315
AFIX  43
H23C  2    0.203605    1.001113    0.591614   -21.00000   -1.20000
AFIX   0
C24X  1    0.130630    0.872775    0.557880   -21.00000    0.02251    0.05269 =
         0.02113    0.00802    0.00579    0.00038
AFIX  43
H24C  2    0.137785    0.834879    0.601170   -21.00000   -1.20000
AFIX   0
C25X  1    0.080436    0.824121    0.500601   -21.00000    0.02184    0.05699 =
         0.02439    0.01320    0.00722   -0.00645
AFIX  43
H25C  2    0.055176    0.751974    0.504409   -21.00000   -1.20000
AFIX   0
C26X  1    0.070479    0.889392    0.437941   -21.00000    0.01614    0.02883 =
         0.01994    0.00606    0.00448   -0.00282
C27X  1    0.019658    0.868183    0.368956   -21.00000    0.02217    0.03342 =
         0.02167    0.00413    0.00478   -0.00388
PART   0
H1NA  2    0.512362    0.351299    0.269499    11.00000    0.02462
H1OB  2    0.044974    0.748900    0.159852    11.00000    0.05635
H1NB  2   -0.034206    1.066253    0.240689    11.00000    0.03928
H1OA  2    0.431068    0.675315    0.122573    11.00000    0.04514
HKLF 5
REM  mo_bks56_0m in P2(1)/c (100K)
REM R1 =  0.0562 for  12698 Fo > 4sig(Fo)  and  0.0775 for all  16713 data
REM    748 parameters refined using     45 restraints
END
WGHT      0.0733      2.8744
REM Highest difference peak  0.626,  deepest hole -0.902,  1-sigma level  0.073
Q1    1  -0.0376  0.8351  0.0582  11.00000  0.05    0.44
Q2    1   0.5560  0.5894  0.0835  11.00000  0.05    0.42
Q3    1  -0.1182  0.9582  0.0750  11.00000  0.05    0.42
Q4    1  -0.0775  0.9353  0.1219  11.00000  0.05    0.38
Q5    1  -0.1199  0.9437  0.0190  11.00000  0.05    0.35
Q6    1   0.5189  0.6026  0.1005  11.00000  0.05    0.35
Q7    1   0.2383  0.2791  0.4318  11.00000  0.05    0.35
Q8    1  -0.1800  0.9208 -0.2136  11.00000  0.05    0.35
Q9    1   0.5976  0.4481  0.2433  11.00000  0.05    0.34
Q10   1   0.5567  0.5085  0.1989  11.00000  0.05    0.34
Q11   1  -0.1782  0.9029 -0.0982  11.00000  0.05    0.34
Q12   1   0.3616  0.4190  0.3403  11.00000  0.05    0.33
Q13   1   0.6385  0.5918 -0.0466  11.00000  0.05    0.32
Q14   1  -0.2203  0.8700 -0.1434  11.00000  0.05    0.32
Q15   1  -0.0810  0.8981  0.0057  11.00000  0.05    0.32
Q16   1   0.6771  0.2939  0.3219  11.00000  0.05    0.31
Q17   1  -0.1620  1.2123  0.1629  11.00000  0.05    0.31
Q18   1  -0.0398  0.8343  0.1185  11.00000  0.05    0.30
Q19   1   0.6398  0.5183  0.0570  11.00000  0.05    0.30
Q20   1   0.4394  0.5320  0.4194  11.00000  0.05    0.29
;
