# Supplementary material for: N-(1,3-Dioxo-2,3-dihydro-1H-isoindol-2-yl)-4,4′′-difluoro-5′-hy­droxy-1,1′:3′,1′′-terphenyl-4′-carboxamide
Source: Acta Crystallogr Sect E Struct Rep Online. 2012 Aug 1;68(Pt 9):o2619–20. doi: 10.1107/S160053681203365X (PMC3435648; doi:10.1107/S160053681203365X)
Supplement: Supplementary file 2 [file e-68-o2619-Isup2.hkl]

# 
# h,k,l, Fc-squared, Fo-squared, sigma(Fo-squared) and status flag 
# 
data_I
_shelx_title ' mo_bks56_0m in P2(1)/c (100K)' 
_shelx_refln_list_code          4 
_shelx_F_calc_maximum      438.54 
_exptl_crystal_F_000      1936.00 
_reflns_d_resolution_high  0.6466 
 
loop_ 
 _symmetry_equiv_pos_as_xyz 
 'x, y, z' 
 '-x, y+1/2, -z+1/2' 
 '-x, -y, -z' 
 'x, -y-1/2, z-1/2' 
 
_cell_length_a    24.8732 
_cell_length_b     8.9875 
_cell_length_c    21.3722 
_cell_angle_alpha  90.000 
_cell_angle_beta  114.921 
_cell_angle_gamma  90.000 
 
_shelx_F_squared_multiplier     1.000 
 
loop_ 
 _refln_index_h 
 _refln_index_k 
 _refln_index_l 
 _refln_F_squared_calc 
 _refln_F_squared_meas 
 _refln_F_squared_sigma 
 _refln_observed_status 
   2   0   0    40296.23    36046.05   1119.80 o 
   3   0   0        5.43       -3.13      3.13 o 
   4   0   0     6874.93     6589.66    155.63 o 
   5   0   0     1026.80     1059.72     31.07 o 
   6   0   0    24513.03    24008.91    435.83 o 
   7   0   0     1244.65     1216.42     28.33 o 
   8   0   0    11348.15    11847.12    219.82 o 
   9   0   0        0.09        1.47      3.71 o 
  10   0   0      336.68      373.01     10.36 o 
  11   0   0     8634.91     9583.28    122.32 o 
  12   0   0     3940.03     3940.31     54.22 o 
  13   0   0      927.80      901.94     14.56 o 
  14   0   0     5613.31     5771.83     65.85 o 
  15   0   0     1490.02     1377.14     21.88 o 
  16   0   0       77.81       71.90      5.57 o 
  17   0   0     1224.43     1142.08     20.03 o 
  18   0   0       10.52       16.22      4.30 o 
  19   0   0      152.78       81.87      7.13 o 
  20   0   0      217.92      280.00     11.14 o 
  21   0   0      405.89      399.19     14.07 o 
  22   0   0     2972.14     2702.59     39.96 o 
  23   0   0      142.80      100.73      8.99 o 
  24   0   0     1184.36     1080.72     23.54 o 
  25   0   0     1098.41     1007.35     24.82 o 
  26   0   0      182.35      158.95     12.02 o 
  27   0   0      674.59      719.83     21.30 o 
  28   0   0      257.02      241.12     14.75 o 
  29   0   0      451.90      464.55     22.57 o 
  30   0   0       52.97       26.18     11.04 o 
  31   0   0       31.11       45.43     10.45 o 
  32   0   0        0.39       -3.71      8.89 o 
  33   0   0       98.47       65.16     17.00 o 
  34   0   0       57.73      107.56     21.79 o 
   1   1   0       10.70       -0.78      0.78 o 
   2   1   0       11.29       -2.34      2.34 o 
   3   1   0     7603.45     7129.43    114.01 o 
   4   1   0       22.81       14.75      4.59 o 
   5   1   0     3193.45     2858.22     43.96 o 
   6   1   0      339.16      389.32     13.29 o 
   7   1   0    13988.47    13630.08    175.76 o 
   8   1   0       93.29      127.49      6.45 o 
   9   1   0     1149.39     1404.49     21.59 o 
  10   1   0      390.79      344.38      7.33 o 
  11   1   0     4458.22     4799.75     52.56 o 
  12   1   0     5896.18     6057.79     59.11 o 
  13   1   0      947.23      951.08     12.11 o 
  14   1   0      231.30      253.33      6.15 o 
  15   1   0       22.84       14.85      2.64 o 
  16   1   0      523.17      536.94      8.79 o 
  17   1   0       31.92       28.53      3.32 o 
  18   1   0      166.31      149.09      5.76 o 
  19   1   0      135.96      153.38      5.96 o 
  20   1   0      173.55      135.70      5.96 o 
  21   1   0       24.06       16.90      4.30 o 
  22   1   0     2741.84     2534.06     28.72 o 
  23   1   0       27.89       23.06      4.98 o 
  24   1   0       74.64       73.66      6.06 o 
  25   1   0      503.14      507.34     12.11 o 
  26   1   0      758.22      753.15     14.07 o 
  27   1   0      351.76      378.97     11.82 o 
  28   1   0       11.71       10.16      6.25 o 
  29   1   0        4.04        4.20      6.55 o 
  30   1   0      318.14      333.93     13.78 o 
  31   1   0        4.65        0.39      7.13 o 
  32   1   0      161.81      166.67     12.02 o 
  33   1   0      201.49      217.96     13.78 o 
  34   1   0      123.97      114.89     12.21 o 
   0   2   0   192319.09   180716.28   3289.26 o 
   1   2   0     8315.31     8231.45    101.70 o 
   2   2   0     5856.02     5300.06     66.53 o 
   3   2   0    11545.94    11344.07    126.91 o 
   4   2   0    36937.52    38654.16    448.72 o 
   5   2   0    13013.97    12518.39    176.54 o 
   6   2   0     6551.15     5966.25    189.34 o 
   7   2   0     1412.40     1590.80     63.60 o 
   8   2   0     6511.22     6947.13    111.96 o 
   9   2   0      319.63      315.95     12.02 o 
  10   2   0     4481.70     4782.07     47.58 o 
  11   2   0     1642.33     1769.68     19.64 o 
  12   2   0     4011.34     4265.25     41.62 o 
  13   2   0     1801.28     1630.37     19.25 o 
  14   2   0       16.94        6.64      2.54 o 
  15   2   0      931.79     1058.35     14.75 o 
  16   2   0      255.52      275.02      7.91 o 
  17   2   0      639.62      618.81     11.53 o 
  18   2   0      670.36      623.60     11.33 o 
  19   2   0     1688.47     1607.31     20.42 o 
  20   2   0      862.38      887.28     14.46 o 
  21   2   0     2474.37     2250.94     32.53 o 
  22   2   0      711.15      695.60     14.07 o 
  23   2   0        9.94        7.23      5.08 o 
  24   2   0      643.31      617.54     14.07 o 
  25   2   0       24.90       28.33      5.86 o 
  26   2   0        0.92        3.71      5.47 o 
  27   2   0      467.18      466.50     15.34 o 
  28   2   0       15.31       13.68      7.82 o 
  29   2   0      114.78      106.10      8.50 o 
  30   2   0        2.32        4.10      6.74 o 
  31   2   0       37.53       13.48     11.82 o 
  32   2   0      596.61      648.02     32.34 o 
  33   2   0        2.20       -3.42     15.73 o 
  34   2   0       13.23       16.90     12.31 o 
   1   3   0    57592.85    57812.33    697.36 o 
   2   3   0     9802.41     9546.74    130.03 o 
   3   3   0      387.54      544.46     20.71 o 
   4   3   0      220.44      263.49     11.63 o 
   5   3   0     1212.69      893.63    113.13 o 
   6   3   0     3084.32     3239.34     40.54 o 
   7   3   0      710.10      816.26     11.14 o 
   8   3   0      251.71      265.44      6.15 o 
   9   3   0     3765.37     4187.39     44.35 o 
  10   3   0     1554.14     1530.91     19.25 o 
  11   3   0     5530.48     5858.39     64.87 o 
  12   3   0     2838.94     2832.14     34.49 o 
  13   3   0     3127.79     2949.66     36.64 o 
  14   3   0        1.11        5.08      3.03 o 
  15   3   0       25.93       27.84      4.20 o 
  16   3   0      334.76      342.33      8.99 o 
  17   3   0     1809.81     1578.10     20.52 o 
  18   3   0      340.80      318.39      9.57 o 
  19   3   0     1826.40     1647.36     22.96 o 
  20   3   0       61.11       87.63      6.35 o 
  21   3   0      117.63       89.29      6.64 o 
  22   3   0       42.52       14.65      5.08 o 
  23   3   0      342.75      295.63     12.80 o 
  24   3   0       22.33       17.49      6.55 o 
  25   3   0       70.83       75.23      8.50 o 
  26   3   0       20.40       18.27      7.03 o 
  27   3   0      237.01      261.53     12.41 o 
  28   3   0      366.29      402.80     15.63 o 
  29   3   0      155.67      181.62     12.21 o 
  30   3   0      285.01      312.43     14.56 o 
  31   3   0        0.30       -6.15     10.75 o 
  32   3   0       18.40        0.49      9.38 o 
  33   3   0      316.65      340.28     21.20 o 
  34   3   0       80.52       69.76     29.80 o 
   0   4   0      470.87      406.22     19.05 o 
   1   4   0      844.73     1016.34     21.69 o 
   2   4   0       21.36        4.69      2.34 o 
   3   4   0     2700.24     2850.70     40.45 o 
   4   4   0     5093.68     5216.04     58.42 o 
   5   4   0       65.03       60.38      4.10 o 
   6   4   0     4002.92     3960.73     45.82 o 
   7   4   0     1642.40     1881.45     21.40 o 
   8   4   0      322.96      305.99      7.03 o 
   9   4   0        0.45       -0.20      2.25 o 
  10   4   0       21.66       16.02      3.32 o 
  11   4   0       11.13        5.76      2.15 o 
  12   4   0     1068.74     1251.59     16.61 o 
  13   4   0      417.62      466.99      9.87 o 
  14   4   0      350.31      314.00      9.57 o 
  15   4   0      683.54      659.16     12.31 o 
  16   4   0      414.36      381.21      9.97 o 
  17   4   0      217.45      205.07      8.11 o 
  18   4   0      242.18      197.64      8.30 o 
  19   4   0       12.22        2.93      4.40 o 
  20   4   0     2810.39     2543.64     32.53 o 
  21   4   0       29.63       17.19      5.28 o 
  22   4   0      181.80      161.59      9.28 o 
  23   4   0      818.07      747.77     17.39 o 
  24   4   0       36.26       29.11      7.03 o 
  25   4   0      412.88      380.82     15.24 o 
  26   4   0        0.27       -2.74      6.84 o 
  27   4   0      127.01      120.46     10.94 o 
  28   4   0       61.13       59.30      9.87 o 
  29   4   0      164.38      178.39     12.99 o 
  30   4   0        2.76       -8.01      8.01 o 
  31   4   0      637.50      648.32     22.67 o 
  32   4   0        2.90      -11.43     11.43 o 
  33   4   0       14.93       11.24     11.72 o 
   1   5   0     2069.22     2159.79     33.22 o 
   2   5   0     2139.74     2440.96     32.92 o 
   3   5   0       15.96       21.30      3.61 o 
   4   5   0     5683.27     5358.38     57.54 o 
   5   5   0      381.81      474.71      9.38 o 
   6   5   0    19849.32    20117.94    225.29 o 
   7   5   0       13.37       22.27      3.42 o 
   8   5   0     2591.94     2410.77     26.77 o 
   9   5   0       51.54       57.93      5.86 o 
  10   5   0      981.89      877.51     16.80 o 
  11   5   0      508.24      500.50     11.53 o 
  12   5   0      346.52      357.57     10.36 o 
  13   5   0        0.19       -3.42      3.42 o 
  14   5   0      857.23      729.31     15.05 o 
  15   5   0        1.08        2.25      4.10 o 
  16   5   0     1241.23     1116.97     17.10 o 
  17   5   0      504.12      428.40     10.94 o 
  18   5   0        0.14       -0.88      3.91 o 
  19   5   0      117.01       92.52      6.45 o 
  20   5   0       59.17       57.64      5.96 o 
  21   5   0       80.78       84.02      6.74 o 
  22   5   0      168.65      156.90      9.09 o 
  23   5   0        0.26       -2.34      5.18 o 
  24   5   0       11.50       -5.37      5.76 o 
  25   5   0        4.61       -4.20      6.64 o 
  26   5   0       62.66       60.87      8.99 o 
  27   5   0       91.70       72.78      9.57 o 
  28   5   0      131.47      150.36     11.92 o 
  29   5   0      323.92      309.31     18.56 o 
  30   5   0      165.08      173.80     14.07 o 
  31   5   0       19.68        7.82      9.57 o 
  32   5   0      428.56      436.12     21.00 o 
   0   6   0       80.49       93.11      9.09 o 
   1   6   0       30.35       25.21      3.03 o 
   2   6   0        5.28        9.97      3.32 o 
   3   6   0      554.58      607.58     16.12 o 
   4   6   0      294.01      335.39      9.38 o 
   5   6   0     2892.87     2769.80     34.39 o 
   6   6   0      245.76      260.17      9.38 o 
   7   6   0      499.45      474.90     11.53 o 
   8   6   0      444.27      433.19     11.43 o 
   9   6   0        2.50        2.83      2.44 o 
  10   6   0      542.96      484.48     10.26 o 
  11   6   0     1372.02     1399.21     23.74 o 
  12   6   0      150.92      147.72      7.42 o 
  13   6   0        0.27       -3.71      3.71 o 
  14   6   0       20.39       22.86      4.98 o 
  15   6   0      125.90      135.11      8.01 o 
  16   6   0       16.54       12.99      5.08 o 
  17   6   0      163.93      169.99      9.57 o 
  18   6   0       79.25       76.89      7.52 o 
  19   6   0        9.78        4.20      5.28 o 
  20   6   0      102.86       78.35      8.01 o 
  21   6   0      250.11      213.27     11.53 o 
  22   6   0       30.14       30.58      7.62 o 
  23   6   0      129.71      104.63     11.14 o 
  24   6   0       12.25       -7.33      7.42 o 
  25   6   0        5.71        3.91      7.91 o 
  26   6   0      323.29      367.44     19.05 o 
  27   6   0        0.92       -9.09      9.09 o 
  28   6   0      832.41      861.59     27.16 o 
  29   6   0       11.37        9.09     11.82 o 
  30   6   0        1.20      -15.44     15.44 o 
  31   6   0      108.30      109.62     21.40 o 
   1   7   0     1104.60     1155.95     17.49 o 
   2   7   0      186.98      248.44     10.36 o 
   3   7   0     1052.94     1036.66     19.25 o 
   4   7   0      317.93      417.26     11.43 o 
   5   7   0     1016.92     1095.67     21.40 o 
   6   7   0      409.18      406.71     12.02 o 
   7   7   0       40.05       54.32      4.69 o 
   8   7   0     1038.08     1064.11     18.07 o 
   9   7   0      131.23      133.06      7.23 o 
  10   7   0     1009.85      917.28     14.95 o 
  11   7   0      255.20      213.57      8.50 o 
  12   7   0       90.03       78.45      8.89 o 
  13   7   0        3.93        5.96      4.40 o 
  14   7   0     1588.53     1461.35     24.23 o 
  15   7   0       10.52        7.33      4.88 o 
  16   7   0      202.03      164.72      9.38 o 
  17   7   0      532.87      474.03     14.75 o 
  18   7   0        7.83        8.01      5.57 o 
  19   7   0        5.64        0.59      5.96 o 
  20   7   0       95.86       94.38      9.38 o 
  21   7   0      953.92      900.57     22.08 o 
  22   7   0      271.75      255.58     14.36 o 
  23   7   0        2.59       -2.74      7.23 o 
  24   7   0        6.88        1.17      8.30 o 
  25   7   0        7.49      -10.55     10.55 o 
  26   7   0       20.17       14.56     10.36 o 
  27   7   0        2.54       -4.40     11.14 o 
  28   7   0      274.09      250.40     23.06 o 
  29   7   0       82.77      128.67     36.64 o 
  30   7   0      193.46      196.27     23.94 o 
   0   8   0      669.61      599.27     17.00 o 
   1   8   0      953.64      855.63     17.10 o 
   2   8   0      114.99      145.67      7.91 o 
   3   8   0       22.61       15.63      4.69 o 
   4   8   0      970.59      951.47     18.37 o 
   5   8   0      427.76      403.29     19.05 o 
   6   8   0       30.33       18.56      5.57 o 
   7   8   0      215.33      190.41     11.24 o 
   8   8   0      398.90      383.66     12.99 o 
   9   8   0       18.66       24.91      4.88 o 
  10   8   0      977.95      869.40     18.17 o 
  11   8   0       11.97        7.62      4.40 o 
  12   8   0      222.89      191.10      9.77 o 
  13   8   0      177.23      176.93      9.28 o 
  14   8   0       73.35       63.80      6.64 o 
  15   8   0       32.19       30.48      6.06 o 
  16   8   0        0.56       -0.98      4.98 o 
  17   8   0      411.84      381.41     16.51 o 
  18   8   0       29.45       35.37      7.33 o 
  19   8   0       46.28       57.74      8.21 o 
  20   8   0      150.03      134.63     11.33 o 
  21   8   0      112.16      111.37     11.92 o 
  22   8   0       73.35       81.38     10.55 o 
  23   8   0       52.85       49.53      9.97 o 
  24   8   0       22.47       26.38      9.48 o 
  25   8   0      328.65      354.05     24.13 o 
  26   8   0       34.00       63.21     14.07 o 
  27   8   0       17.61       -7.62     12.70 o 
  28   8   0       72.24       47.68     20.42 o 
   1   9   0      282.53      279.90      9.18 o 
   2   9   0       99.35      129.55      8.30 o 
   3   9   0       11.88        9.97      4.79 o 
   4   9   0        1.29       -0.10      4.79 o 
   5   9   0        7.91        4.59      5.08 o 
   6   9   0     1101.56     1137.19     22.96 o 
   7   9   0     1160.52     1168.36     23.45 o 
   8   9   0       21.26       44.26      7.52 o 
   9   9   0      112.14      110.30      9.57 o 
  10   9   0      203.58      185.72     12.02 o 
  11   9   0      550.98      601.23     16.41 o 
  12   9   0      149.77      144.98      8.21 o 
  13   9   0       33.05       39.47      7.23 o 
  14   9   0       57.91       51.10      7.42 o 
  15   9   0       17.28       16.80      6.55 o 
  16   9   0       15.46        2.93     11.24 o 
  17   9   0       61.54       37.91      8.89 o 
  18   9   0        2.94        1.47      7.33 o 
  19   9   0        0.95        2.34      7.03 o 
  20   9   0       83.68       73.08      9.67 o 
  21   9   0       50.40       21.30      8.40 o 
  22   9   0        0.55       -4.69      8.21 o 
  23   9   0       54.33       57.64     10.65 o 
  24   9   0       50.82       52.07     14.95 o 
  25   9   0       81.95       82.07     14.75 o 
  26   9   0      285.70      320.84     59.79 o 
   0  10   0        3.12       -5.08      6.45 o 
   1  10   0      197.64      175.17      8.30 o 
   2  10   0        3.20        2.74      5.37 o 
   3  10   0        0.12        1.07      6.06 o 
   4  10   0      364.84      393.43     16.12 o 
   5  10   0       73.36       44.75      7.91 o 
   6  10   0        3.62        9.28      6.74 o 
   7  10   0       95.37       82.65     10.36 o 
   8  10   0      155.57      158.37     13.78 o 
   9  10   0      138.04      165.89     14.46 o 
  10  10   0       43.78       30.77      9.57 o 
  11  10   0        9.54        8.79      8.89 o 
  12  10   0      164.98      147.82     11.14 o 
  13  10   0      432.41      372.13     17.00 o 
  14  10   0        7.50        4.49      7.62 o 
  15  10   0        0.54       -6.25      7.62 o 
  16  10   0        0.24        3.91      7.33 o 
  17  10   0       29.60       27.84      8.11 o 
  18  10   0      146.06      139.71     15.14 o 
  19  10   0       10.94       23.64      8.99 o 
  20  10   0        1.03       -1.76      8.60 o 
  21  10   0        0.32        0.88      8.70 o 
  22  10   0       15.65        0.88     10.84 o 
  23  10   0       15.91       12.31     12.41 o 
  24  10   0        4.08        1.07     12.70 o 
   1  11   0       55.59       59.11      7.23 o 
   2  11   0      222.61      236.72     14.07 o 
   3  11   0       98.22      101.21     10.84 o 
   4  11   0        0.02       -5.96      7.03 o 
   5  11   0       24.74       27.36      9.38 o 
   6  11   0        0.41        1.27      8.11 o 
   7  11   0       31.41       41.13     10.36 o 
   8  11   0        1.04        3.61      8.79 o 
   9  11   0       46.84       51.39     19.34 o 
  10  11   0       88.64      103.95     16.32 o 
  11  11   0        0.34       -1.95     14.85 o 
  12  11   0       40.06       31.95     11.53 o 
  13  11   0       19.73       25.01      8.60 o 
  14  11   0      438.65      430.55     19.73 o 
  15  11   0       23.27       30.58      9.57 o 
  16  11   0       16.66        8.21     16.61 o 
  17  11   0       15.55        3.22     15.73 o 
  18  11   0       11.79        2.93     10.16 o 
  19  11   0       17.37        5.37     12.80 o 
  20  11   0      135.32      140.00     12.51 o 
  21  11   0       20.74        2.64     11.72 o 
   0  12   0       24.84       66.73     15.73 o 
   1  12   0       22.15       34.88      7.23 o 
   2  12   0        0.00       -2.54      6.25 o 
   3  12   0       19.60       15.44      8.60 o 
   4  12   0       35.04       24.13     10.16 o 
   5  12   0       29.70       25.89      9.97 o 
   6  12   0        2.50        3.32     17.68 o 
   7  12   0      117.98      111.67     16.32 o 
   8  12   0       29.04       29.21     19.25 o 
   9  12   0       13.61       30.09     13.68 o 
  10  12   0        5.41       23.06     17.19 o 
  11  12   0       11.67       35.46     19.73 o 
  12  12   0       63.49       65.26     23.45 o 
  13  12   0       69.74      138.34     20.91 o 
  14  12   0        1.50       11.63     12.51 o 
  15  12   0       84.41      113.62     14.46 o 
  16  12   0      118.03      129.16     17.00 o 
  17  12   0       32.18       11.53     15.92 o 
   1  13   0        4.49       11.33     12.60 o 
   2  13   0      112.31       94.96     15.63 o 
   3  13   0       24.80       35.95     17.68 o 
   4  13   0      163.60      169.60     34.98 o 
   5  13   0        5.78       33.51     17.68 o 
   6  13   0      137.98      137.26     38.88 o 
   7  13   0       46.93       82.36     51.39 o 
   8  13   0       93.36      126.32     70.15 o 
   9  13   0       50.53      103.07     59.79 o 
  10  13   0       61.98       98.67     85.29 o 
  11  13   0       51.79       31.75     23.45 o 
  12  13   0       78.47       72.00     26.67 o 
 -35   1   1       74.54       65.65     11.04 o 
 -34   1   1      289.29      339.99     18.46 o 
 -33   1   1      520.51      557.65     19.54 o 
 -32   1   1      130.43      134.63     11.24 o 
 -31   1   1     1645.40     1745.06     29.41 o 
 -30   1   1      441.01      444.42     15.83 o 
 -29   1   1      104.59       99.75      8.70 o 
 -28   1   1       56.45       46.80      6.55 o 
 -27   1   1       11.89       -3.42      4.79 o 
 -26   1   1       75.73       90.86      6.55 o 
 -25   1   1     1526.82     1356.62     19.25 o 
 -24   1   1      152.51      163.15      7.72 o 
 -23   1   1     2270.93     1937.82     23.74 o 
 -22   1   1     1027.35      881.42     14.46 o 
 -21   1   1     1613.73     1634.08     20.52 o 
 -20   1   1      111.38      142.74      6.15 o 
 -19   1   1       42.06       47.19      4.30 o 
 -18   1   1      369.97      356.01      8.01 o 
 -17   1   1      477.33      357.47      7.82 o 
 -16   1   1       25.94       24.13      3.52 o 
 -15   1   1     1880.78     1871.68     19.54 o 
 -14   1   1      291.02      347.12      6.84 o 
 -13   1   1       67.32       86.75      4.01 o 
 -12   1   1     1791.90     2076.65     27.26 o 
 -11   1   1      506.98      568.99     10.55 o 
 -10   1   1     1968.97     1917.79     25.79 o 
  -9   1   1     3008.64     3010.53     78.74 o 
  -8   1   1     1496.15     1638.47     24.42 o 
  -7   1   1    14861.73    13865.63    199.99 o 
  -6   1   1     5516.71     5151.07     88.22 o 
  -5   1   1     1311.69     1351.25     26.18 o 
  -4   1   1      756.91      713.87     18.07 o 
  -3   1   1     6102.30     5799.29     76.89 o 
  -2   1   1     1242.28     1109.35     16.22 o 
  -1   1   1      662.99      670.59     17.49 o 
   0   1   1      380.75      385.12     11.92 o 
   1   1   1      301.04      266.42      6.64 o 
   2   1   1     1090.89     1110.13     32.73 o 
   3   1   1      842.40      856.41     22.27 o 
   4   1   1     5175.18     4871.85     78.65 o 
   5   1   1      880.68      927.44     18.66 o 
   6   1   1     3855.79     3697.73    119.78 o 
   7   1   1    15655.05    14569.83    157.39 o 
   8   1   1     7300.77     6950.35     95.94 o 
   9   1   1     1905.07     1979.83     21.59 o 
  10   1   1     5186.57     5221.12     51.39 o 
  11   1   1      131.64      196.47      5.86 o 
  12   1   1      911.66      930.56     10.84 o 
  13   1   1     2734.91     2693.50     23.74 o 
  14   1   1      300.15      343.40      6.25 o 
  15   1   1      227.03      235.74      5.18 o 
  16   1   1      220.11      255.48      7.23 o 
  17   1   1      116.50       86.95      4.59 o 
  18   1   1      225.87      276.68      7.23 o 
  19   1   1     1496.27     1278.56     16.61 o 
  20   1   1      422.11      494.05     10.65 o 
  21   1   1      383.10      387.17     10.26 o 
  22   1   1      220.33      221.67      8.30 o 
  23   1   1     1948.25     1831.62     23.15 o 
  24   1   1      141.37      145.57      7.42 o 
  25   1   1      794.12      675.18     12.90 o 
  26   1   1      136.63       89.10      6.45 o 
  27   1   1       25.52       14.65      5.67 o 
  28   1   1      121.75      133.94      9.38 o 
  29   1   1       35.38       40.25      7.72 o 
  30   1   1      651.83      668.34     17.98 o 
  31   1   1      499.57      463.08     16.12 o 
  32   1   1       45.23       54.91      9.77 o 
  33   1   1      764.67      754.42     22.96 o 
  34   1   1      263.20      311.75     18.46 o 
 -34   2   1      111.08      130.91     15.83 o 
 -33   2   1      221.27      238.67     17.00 o 
 -32   2   1      122.22      150.06     12.60 o 
 -31   2   1       19.31       12.99      7.72 o 
 -30   2   1      730.14      739.37     17.00 o 
 -29   2   1      212.75      193.64     10.36 o 
 -28   2   1      262.68      245.61     10.65 o 
 -27   2   1        1.36        2.15      5.47 o 
 -26   2   1      122.47      147.42      8.40 o 
 -25   2   1      508.27      485.75     12.99 o 
 -24   2   1       46.31       48.16      6.45 o 
 -23   2   1     1473.28     1341.18     21.30 o 
 -22   2   1      146.52      128.08      7.42 o 
 -21   2   1      405.54      316.24      9.57 o 
 -20   2   1       77.07       92.03      5.67 o 
 -19   2   1      205.99      263.78      8.30 o 
 -18   2   1      734.86      636.10     11.24 o 
 -17   2   1      663.79      626.24     11.33 o 
 -16   2   1     1547.11     1351.34     17.59 o 
 -15   2   1        1.47       -2.05      2.05 o 
 -14   2   1     1222.36     1342.06     16.90 o 
 -13   2   1     1728.68     1575.66     18.56 o 
 -12   2   1      227.98      242.58      6.15 o 
 -11   2   1      138.99      139.02      4.98 o 
 -10   2   1     6482.54     6330.17     76.89 o 
  -9   2   1     2525.81     2314.83     54.51 o 
  -8   2   1     2259.46     1097.92     38.49 o 
  -7   2   1     5339.32     2456.88   1596.95 o 
  -6   2   1     6046.84     4465.72    715.24 o 
  -5   2   1     4523.17     4695.31     57.74 o 
  -4   2   1     3988.23     3249.69    947.46 o 
  -3   2   1   126671.13   125066.38   1965.17 o 
  -2   2   1    65244.07    62641.09    740.74 o 
  -1   2   1       46.58       56.66      3.13 o 
   0   2   1      238.16      276.38      6.35 o 
   1   2   1     6352.58     6818.36    158.46 o 
   2   2   1    11919.32    13466.64    186.99 o 
   3   2   1    49344.14    48511.00    576.80 o 
   4   2   1     5267.12     5470.83     73.86 o 
   5   2   1      725.68      640.79    130.33 o 
   6   2   1     7980.58     7536.53    181.13 o 
   7   2   1      312.00       88.90     13.19 o 
   8   2   1     3630.36     2979.17    319.57 o 
   9   2   1     9940.42     9913.11    103.36 o 
  10   2   1      438.91      553.75      9.57 o 
  11   2   1       17.50       19.34      3.91 o 
  12   2   1      145.19      177.42      5.96 o 
  13   2   1     1023.84     1086.29     15.14 o 
  14   2   1        9.41       -0.39      2.05 o 
  15   2   1      165.64      179.18      6.55 o 
  16   2   1      823.94      825.44     13.58 o 
  17   2   1       71.91       85.39      5.08 o 
  18   2   1      161.15      224.61      7.62 o 
  19   2   1      846.54      747.48     14.56 o 
  20   2   1      104.47       81.19      5.67 o 
  21   2   1       51.74       37.42      5.28 o 
  22   2   1      237.51      224.41      9.09 o 
  23   2   1       36.57       21.40      5.28 o 
  24   2   1      609.86      626.33     15.34 o 
  25   2   1      570.79      547.40     18.66 o 
  26   2   1       15.36       -2.25      5.37 o 
  27   2   1      219.45      212.88     10.84 o 
  28   2   1      172.93      178.10      9.28 o 
  29   2   1      131.17      160.32      9.77 o 
  30   2   1      139.22      146.06     12.51 o 
  31   2   1       24.91       17.68     10.84 o 
  32   2   1      102.17      114.21     14.95 o 
  33   2   1       49.23       45.43     17.88 o 
 -34   3   1        9.37       18.95     14.07 o 
 -33   3   1      333.86      330.22     19.25 o 
 -32   3   1       93.89      106.29     11.14 o 
 -31   3   1      842.43      806.49     21.00 o 
 -30   3   1        6.71       -1.56      7.82 o 
 -29   3   1       15.40       12.70      7.82 o 
 -28   3   1      395.47      388.64     15.24 o 
 -27   3   1      610.57      642.85     21.98 o 
 -26   3   1     1300.40     1159.86     23.35 o 
 -25   3   1       34.66       43.48      6.84 o 
 -24   3   1       28.71       29.02      6.25 o 
 -23   3   1       95.63       73.17      6.64 o 
 -22   3   1     2027.08     1838.56     25.99 o 
 -21   3   1       62.55       74.45      6.25 o 
 -20   3   1      622.94      625.16     13.19 o 
 -19   3   1      737.34      740.35     13.48 o 
 -18   3   1       29.08       15.53      3.91 o 
 -17   3   1     1422.57     1280.61     17.68 o 
 -16   3   1     2270.86     2432.75     28.92 o 
 -15   3   1       22.65        5.76      2.25 o 
 -14   3   1     3024.49     3097.28     35.76 o 
 -13   3   1      638.08      644.41     16.41 o 
 -12   3   1      469.81      395.09     11.92 o 
 -11   3   1      798.85      923.33     14.26 o 
 -10   3   1      632.72      696.68     10.36 o 
  -9   3   1     1717.51     1788.34     22.08 o 
  -8   3   1     1090.01     1250.03     16.22 o 
  -7   3   1     1394.01     1420.32     15.92 o 
  -6   3   1     3910.21     3951.16     49.04 o 
  -5   3   1      294.62      268.76     58.23 o 
  -4   3   1    11382.82    11499.12    184.74 o 
  -3   3   1     4613.14     5022.69     97.31 o 
  -2   3   1     1697.94     1768.12     25.01 o 
  -1   3   1     2759.41     2578.03     37.81 o 
   0   3   1     1160.83     1246.91     19.44 o 
   1   3   1    19058.84    18471.36    247.08 o 
   2   3   1    16167.71    15935.24    213.76 o 
   3   3   1    15727.08    13965.77   1225.31 o 
   4   3   1       25.80       25.21      6.35 o 
   5   3   1      717.46      761.64     11.33 o 
   6   3   1     5872.75     6022.04     67.31 o 
   7   3   1       98.05      125.54      4.10 o 
   8   3   1      311.98      325.72     11.43 o 
   9   3   1     1787.92     1664.17     21.00 o 
  10   3   1       88.12      123.00      5.18 o 
  11   3   1      154.14      153.19      6.06 o 
  12   3   1     1093.40     1262.54     17.00 o 
  13   3   1      872.92      724.72     13.19 o 
  14   3   1       76.81       95.94      6.15 o 
  15   3   1      763.28      855.92     15.24 o 
  16   3   1      136.74      152.11      6.94 o 
  17   3   1       11.38       16.12      4.01 o 
  18   3   1       87.30      101.02      6.35 o 
  19   3   1      470.69      398.02     12.31 o 
  20   3   1      849.60      774.35     16.22 o 
  21   3   1     1266.19     1222.97     21.49 o 
  22   3   1       80.09       58.03      7.33 o 
  23   3   1        2.93       -2.34      5.67 o 
  24   3   1      254.42      256.45     12.51 o 
  25   3   1      466.29      424.30     15.24 o 
  26   3   1       49.99       53.64      7.91 o 
  27   3   1       47.87       39.47      7.82 o 
  28   3   1       47.12       41.42      8.01 o 
  29   3   1       88.91       81.48      9.57 o 
  30   3   1      221.03      229.29     13.58 o 
  31   3   1      314.12      298.85     18.27 o 
  32   3   1      147.84      138.44     14.46 o 
  33   3   1       89.10       90.47     19.05 o 
 -33   4   1      105.63      113.13     14.07 o 
 -32   4   1      136.34      164.42     14.85 o 
 -31   4   1      362.92      326.01     19.05 o 
 -30   4   1      171.30      184.74     13.48 o 
 -29   4   1       12.01       -1.86      8.60 o 
 -28   4   1       99.17       84.90     10.06 o 
 -27   4   1       16.74       21.69      7.62 o 
 -26   4   1      198.12      200.08     13.68 o 
 -25   4   1      843.32      825.05     20.91 o 
 -24   4   1       29.10       21.49      6.15 o 
 -23   4   1       75.73       75.13      7.42 o 
 -22   4   1      571.77      515.64     14.17 o 
 -21   4   1       10.09        4.69      6.35 o 
 -20   4   1      825.68      740.54     15.05 o 
 -19   4   1      902.16      764.77     14.75 o 
 -18   4   1     2458.40     2283.66     28.92 o 
 -17   4   1      165.96      133.36      6.74 o 
 -16   4   1      868.17      806.49     13.97 o 
 -15   4   1      185.29      215.71      8.30 o 
 -14   4   1      724.78      788.90     13.19 o 
 -13   4   1     1877.47     1890.83     23.64 o 
 -12   4   1       53.89       42.40      3.03 o 
 -11   4   1      903.52      968.08     14.85 o 
 -10   4   1      143.92      148.79      6.06 o 
  -9   4   1     4820.18     4540.27     53.64 o 
  -8   4   1     2708.07     2538.36     26.77 o 
  -7   4   1       84.30       90.76      4.30 o 
  -6   4   1      199.94      190.41     22.37 o 
  -5   4   1       98.65      115.28      6.55 o 
  -4   4   1     1341.02     1387.69     19.54 o 
  -3   4   1      345.01      381.70     13.58 o 
  -2   4   1     1141.61     1144.23    106.59 o 
  -1   4   1      268.92      246.39     18.95 o 
   0   4   1      287.59      266.22      9.77 o 
   1   4   1     4068.44     4170.58     54.71 o 
   2   4   1     4564.92     4719.64     56.08 o 
   3   4   1      156.77      179.86      6.74 o 
   4   4   1      626.27      744.74     13.29 o 
   5   4   1     2649.09     2887.92     36.83 o 
   6   4   1     1112.27     1079.75     14.75 o 
   7   4   1     1788.84     1645.80     20.32 o 
   8   4   1     3669.80     3529.59     38.88 o 
   9   4   1      715.99      731.65     18.07 o 
  10   4   1      205.58      194.61      5.08 o 
  11   4   1       51.12       26.09      3.91 o 
  12   4   1      360.72      372.32      8.70 o 
  13   4   1      499.76      541.34     10.94 o 
  14   4   1     1145.73     1099.48     18.56 o 
  15   4   1     1519.63     1519.48     21.00 o 
  16   4   1       56.35       81.87      5.67 o 
  17   4   1      281.78      312.24      9.97 o 
  18   4   1     1719.07     1520.36     22.27 o 
  19   4   1       79.61       75.42      6.35 o 
  20   4   1        8.57        0.10      4.59 o 
  21   4   1       48.40       50.51      6.55 o 
  22   4   1     1007.99      868.82     18.27 o 
  23   4   1       97.98       88.51      8.40 o 
  24   4   1       61.93       65.65      8.21 o 
  25   4   1       75.50       80.31      8.99 o 
  26   4   1      221.07      237.99     14.26 o 
  27   4   1       20.26       18.17      8.30 o 
  28   4   1       17.36        8.70      8.99 o 
  29   4   1       98.03      114.11     11.92 o 
  30   4   1       60.98       53.05     11.04 o 
  31   4   1       50.72       39.86     10.94 o 
  32   4   1       11.82       -5.28      9.87 o 
 -32   5   1       80.44       79.04     11.72 o 
 -31   5   1      593.40      641.38     22.96 o 
 -30   5   1       11.02       -2.15     13.29 o 
 -29   5   1       41.73       25.89     10.36 o 
 -28   5   1       21.14       17.00      8.11 o 
 -27   5   1      182.40      188.55     12.31 o 
 -26   5   1      445.45      390.59     15.83 o 
 -25   5   1      194.74      196.86     11.24 o 
 -24   5   1        9.64        9.57      5.96 o 
 -23   5   1       11.13        1.37      5.47 o 
 -22   5   1      139.11      120.46      8.11 o 
 -21   5   1       68.09       66.63      6.25 o 
 -20   5   1      970.04      804.14     15.53 o 
 -19   5   1     1936.06     1865.62     25.50 o 
 -18   5   1      122.77      108.74      6.35 o 
 -17   5   1      351.28      297.88      9.77 o 
 -16   5   1      627.18      689.45     14.46 o 
 -15   5   1      234.08      233.40     10.65 o 
 -14   5   1      610.90      517.60     12.51 o 
 -13   5   1       16.57       19.54      4.10 o 
 -12   5   1      527.93      544.66     12.60 o 
 -11   5   1      102.17       78.74      5.86 o 
 -10   5   1       76.96       99.16      6.64 o 
  -9   5   1     1069.66     1039.30     14.46 o 
  -8   5   1     2163.61     1965.86     24.91 o 
  -7   5   1      579.87      467.19     14.17 o 
  -6   5   1      850.67      900.18     14.56 o 
  -5   5   1     1726.62     1551.82     19.44 o 
  -4   5   1    11282.73    11311.15    121.73 o 
  -3   5   1     5483.24     5721.62     69.56 o 
  -2   5   1     6046.62     6590.63     79.04 o 
  -1   5   1     1041.85     1037.64     19.34 o 
   0   5   1       93.43      102.39      6.45 o 
   1   5   1     2152.58     2160.86     29.60 o 
   2   5   1     2545.10     2828.81     37.32 o 
   3   5   1     1437.10     1597.34     22.37 o 
   4   5   1      683.01      734.19     12.21 o 
   5   5   1     1879.75     1880.96     25.99 o 
   6   5   1       48.15       41.42      4.10 o 
   7   5   1     1275.41     1246.42     15.63 o 
   8   5   1     1271.31     1243.97     19.83 o 
   9   5   1       12.48        9.18      3.03 o 
  10   5   1       93.40       84.51      5.37 o 
  11   5   1      117.36      129.16      6.74 o 
  12   5   1       94.29       82.55      5.76 o 
  13   5   1      413.53      454.19     11.72 o 
  14   5   1     1252.70     1136.31     19.93 o 
  15   5   1      449.48      380.04      9.97 o 
  16   5   1      182.64      151.23      6.84 o 
  17   5   1      642.97      615.10     14.17 o 
  18   5   1      370.11      345.36     10.75 o 
  19   5   1      321.16      342.92     10.94 o 
  20   5   1      112.33      125.93      7.62 o 
  21   5   1      124.94      124.56      8.01 o 
  22   5   1      131.24      100.43      8.01 o 
  23   5   1       92.68       99.85      8.30 o 
  24   5   1       20.24       15.05      6.74 o 
  25   5   1       72.48       83.43      9.18 o 
  26   5   1       44.77       31.46      8.30 o 
  27   5   1      264.79      314.49     15.53 o 
  28   5   1        3.09       -0.10      7.91 o 
  29   5   1      133.46      115.48     12.11 o 
  30   5   1      501.65      517.21     22.08 o 
  31   5   1        6.44       -4.98      9.57 o 
  32   5   1       79.75       68.39     32.04 o 
 -31   6   1        3.01       -0.68     14.36 o 
 -30   6   1      171.44      161.20     16.90 o 
 -29   6   1       72.71       55.59     13.48 o 
 -28   6   1       11.43        1.47      9.97 o 
 -27   6   1      277.60      265.74     17.00 o 
 -26   6   1       35.96       32.92      8.99 o 
 -25   6   1      595.23      579.44     21.69 o 
 -24   6   1      235.09      202.23     13.19 o 
 -23   6   1      127.24      104.73     10.84 o 
 -22   6   1      102.36       92.52      9.38 o 
 -21   6   1       64.16       46.70      8.70 o 
 -20   6   1      136.49      122.71      9.67 o 
 -19   6   1      487.42      409.45     14.36 o 
 -18   6   1      276.30      272.77     11.72 o 
 -17   6   1      651.87      555.41     14.65 o 
 -16   6   1        6.18       10.65      4.79 o 
 -15   6   1      598.67      510.17     13.19 o 
 -14   6   1      680.76      671.47     14.75 o 
 -13   6   1      314.08      303.25     10.26 o 
 -12   6   1      281.37      255.28      9.18 o 
 -11   6   1      594.05      453.02     10.75 o 
 -10   6   1      149.92      118.90      4.79 o 
  -9   6   1      393.75      400.85     10.26 o 
  -8   6   1      166.63      148.30      8.21 o 
  -7   6   1       99.83      129.35      6.74 o 
  -6   6   1      229.68      196.86      7.52 o 
  -5   6   1       81.33      140.68      6.84 o 
  -4   6   1      230.27      266.52      9.28 o 
  -3   6   1     1244.76     1108.37     19.05 o 
  -2   6   1      178.57      201.26      7.52 o 
  -1   6   1      329.43      355.91      7.82 o 
   0   6   1     1240.25     1203.92     22.67 o 
   1   6   1      221.46      233.01      7.91 o 
   2   6   1      275.86      314.39      9.18 o 
   3   6   1      407.41      455.37     10.45 o 
   4   6   1      165.39      172.63      7.62 o 
   5   6   1      336.88      354.35      9.38 o 
   6   6   1     1306.18     1279.63     30.09 o 
   7   6   1       86.45       57.74      5.47 o 
   8   6   1      128.28      150.75      4.98 o 
   9   6   1      203.96      201.35      6.35 o 
  10   6   1      762.67      743.67     13.38 o 
  11   6   1      190.22      223.34      8.70 o 
  12   6   1       64.82       45.53      5.86 o 
  13   6   1       62.07       57.74      5.86 o 
  14   6   1      442.04      400.85     12.90 o 
  15   6   1       14.11       24.42      5.47 o 
  16   6   1       47.88       57.74      7.03 o 
  17   6   1      221.92      220.60     10.55 o 
  18   6   1      148.11      150.36      9.28 o 
  19   6   1      180.88      171.16     10.55 o 
  20   6   1       73.00       63.60      7.91 o 
  21   6   1        8.65       -1.37      5.96 o 
  22   6   1       84.01      101.70      9.48 o 
  23   6   1      942.10      896.47     24.82 o 
  24   6   1       81.68       88.22     10.65 o 
  25   6   1      284.34      269.55     17.19 o 
  26   6   1      173.42      174.88     14.56 o 
  27   6   1       62.17       51.29     11.53 o 
  28   6   1       73.56       45.14     14.17 o 
  29   6   1      476.62      529.52     28.33 o 
  30   6   1        8.15        0.10     14.56 o 
 -30   7   1      121.37      133.06     21.00 o 
 -29   7   1        0.57       -0.29     13.48 o 
 -28   7   1      343.23      334.71     25.30 o 
 -27   7   1      153.59      153.87     15.53 o 
 -26   7   1      488.31      518.48     22.47 o 
 -25   7   1       34.88       28.33      9.38 o 
 -24   7   1       26.34       20.32     13.09 o 
 -23   7   1       97.36       71.03      9.48 o 
 -22   7   1        7.57        7.23      7.13 o 
 -21   7   1        4.95        1.76      8.21 o 
 -20   7   1       24.88       19.83      6.74 o 
 -19   7   1       28.41       18.76      6.45 o 
 -18   7   1       25.16       19.64      6.15 o 
 -17   7   1      189.93      181.13      9.97 o 
 -16   7   1      133.23      101.41      7.82 o 
 -15   7   1      130.32      149.87      8.60 o 
 -14   7   1      222.40      216.30      9.67 o 
 -13   7   1       72.43       73.17      6.15 o 
 -12   7   1       33.03       42.01      4.98 o 
 -11   7   1       11.13       10.06      3.61 o 
 -10   7   1       65.83       70.73      5.67 o 
  -9   7   1      403.74      350.24     10.75 o 
  -8   7   1     1119.76     1089.61     19.44 o 
  -7   7   1      612.07      546.13     14.07 o 
  -6   7   1       92.37      108.35      7.72 o 
  -5   7   1      444.24      404.37     11.43 o 
  -4   7   1      815.31      831.79     17.00 o 
  -3   7   1       17.00       17.10      4.10 o 
  -2   7   1     1540.39     1432.33     22.76 o 
  -1   7   1       41.95       33.41      3.61 o 
   0   7   1      160.57      193.05     10.16 o 
   1   7   1      386.63      385.41     11.04 o 
   2   7   1       18.49       41.33      5.37 o 
   3   7   1     1132.22     1105.34     19.44 o 
   4   7   1      310.87      365.19     11.33 o 
   5   7   1        8.54       13.19      4.40 o 
   6   7   1      108.30       85.00      6.55 o 
   7   7   1      400.38      348.48      9.87 o 
   8   7   1      136.27      140.98      7.13 o 
   9   7   1      498.29      454.00     10.26 o 
  10   7   1       49.18       55.39      5.47 o 
  11   7   1      445.94      407.88     11.43 o 
  12   7   1      372.55      339.99     11.14 o 
  13   7   1      106.39       76.01      6.74 o 
  14   7   1      455.11      415.99     13.19 o 
  15   7   1       51.45       29.90      5.86 o 
  16   7   1       79.76       78.35      7.42 o 
  17   7   1        8.35       15.44      5.76 o 
  18   7   1       45.21       46.99      6.94 o 
  19   7   1       41.44       38.39      7.03 o 
  20   7   1       57.81       50.90      8.30 o 
  21   7   1      101.75       88.02      9.57 o 
  22   7   1      159.58      169.99     14.85 o 
  23   7   1        2.12        8.01      8.70 o 
  24   7   1        6.32        5.28      8.99 o 
  25   7   1       40.98       34.78     12.31 o 
  26   7   1       34.16        9.09     11.72 o 
  27   7   1       61.70       57.25     16.22 o 
  28   7   1        0.14      -12.99     12.99 o 
  29   7   1       57.73       36.93     16.12 o 
 -28   8   1       15.17       21.59     17.00 o 
 -27   8   1      134.02      141.56     16.80 o 
 -26   8   1       60.37       74.05     12.70 o 
 -25   8   1      161.29      153.48     15.05 o 
 -24   8   1       36.06       34.78      9.77 o 
 -23   8   1       35.98       30.58      9.67 o 
 -22   8   1       97.98      113.91     10.75 o 
 -21   8   1       23.85       16.12      7.33 o 
 -20   8   1       71.24       78.16      8.99 o 
 -19   8   1       32.65       42.21      7.62 o 
 -18   8   1      115.34       76.89      9.28 o 
 -17   8   1      163.53      145.18      9.67 o 
 -16   8   1       16.56        8.60      5.86 o 
 -15   8   1      400.71      401.44     14.17 o 
 -14   8   1        0.63       -4.59      4.59 o 
 -13   8   1      191.95      158.07      8.40 o 
 -12   8   1      370.77      325.72     12.41 o 
 -11   8   1       28.90       22.76      5.37 o 
 -10   8   1      901.25      879.66     18.17 o 
  -9   8   1       96.57       83.34      7.42 o 
  -8   8   1       27.22       39.18      7.13 o 
  -7   8   1      123.14      128.47      8.40 o 
  -6   8   1      128.85      125.93      8.30 o 
  -5   8   1      733.03      702.93     15.73 o 
  -4   8   1      117.94      102.78      6.84 o 
  -3   8   1       65.93       98.09      6.94 o 
  -2   8   1     1554.02     1517.43     25.60 o 
  -1   8   1      238.46      218.06      9.28 o 
   0   8   1      153.30      135.41      6.15 o 
   1   8   1      525.49      557.36     13.58 o 
   2   8   1      724.77      769.17     16.22 o 
   3   8   1      218.78      227.83      9.67 o 
   4   8   1      736.55      827.00     17.68 o 
   5   8   1       22.39       36.44      5.76 o 
   6   8   1       65.10       62.62      6.64 o 
   7   8   1      340.87      320.45     12.90 o 
   8   8   1      147.58      162.47      9.28 o 
   9   8   1      343.98      338.72      9.67 o 
  10   8   1       17.83       28.23      4.88 o 
  11   8   1       59.36       57.35      6.06 o 
  12   8   1       67.70       66.04      6.55 o 
  13   8   1        6.23       -1.95      4.88 o 
  14   8   1       71.84       70.15      7.23 o 
  15   8   1      179.20      135.21      8.89 o 
  16   8   1       28.67       20.03      6.55 o 
  17   8   1        8.49        1.07      6.15 o 
  18   8   1       70.86       34.88      7.82 o 
  19   8   1       40.08       45.62      8.70 o 
  20   8   1       15.32       -2.34      7.13 o 
  21   8   1        7.25        4.30      7.72 o 
  22   8   1       15.04       12.11      8.40 o 
  23   8   1      285.62      268.28     16.41 o 
  24   8   1      197.18      175.46     15.63 o 
  25   8   1       90.34      106.00     17.59 o 
  26   8   1       15.96       29.60     14.36 o 
  27   8   1       10.34       22.18     17.29 o 
  28   8   1      325.60      364.90     49.92 o 
 -27   9   1       54.16       44.16     26.96 o 
 -26   9   1      274.23      299.44     42.60 o 
 -25   9   1       84.97       78.94     12.99 o 
 -24   9   1       24.17       23.94     12.11 o 
 -23   9   1        2.25        0.78      8.89 o 
 -22   9   1       22.79       15.63      8.70 o 
 -21   9   1       67.76       66.34     10.06 o 
 -20   9   1        0.72       -6.84      6.84 o 
 -19   9   1       34.02       18.46      7.72 o 
 -18   9   1      123.87      120.95     10.36 o 
 -17   9   1       28.31       23.94      7.42 o 
 -16   9   1       12.11       12.11      6.84 o 
 -15   9   1       29.35       34.00      7.82 o 
 -14   9   1      424.89      356.01     13.09 o 
 -13   9   1       85.96       72.10      6.74 o 
 -12   9   1       58.48       65.75      5.76 o 
 -11   9   1       20.98       17.19      6.74 o 
 -10   9   1       56.67       51.78      8.11 o 
  -9   9   1      586.02      572.31     17.68 o 
  -8   9   1      751.79      732.63     18.27 o 
  -7   9   1       36.24       38.88      6.64 o 
  -6   9   1       12.27        8.99      5.28 o 
  -5   9   1      669.07      598.88     14.75 o 
  -4   9   1       18.63       14.65      5.08 o 
  -3   9   1      374.13      356.01     12.70 o 
  -2   9   1      215.22      205.55      9.87 o 
  -1   9   1        9.70        6.74      3.91 o 
   0   9   1       99.12      121.24      7.42 o 
   1   9   1      759.37      743.96     14.56 o 
   2   9   1       28.48       26.18      5.28 o 
   3   9   1       21.01       23.06      5.47 o 
   4   9   1      153.92      156.51      9.28 o 
   5   9   1      130.50      140.68      9.28 o 
   6   9   1       24.98       40.64      8.60 o 
   7   9   1      112.18      112.64     10.16 o 
   8   9   1      105.08      103.36     11.14 o 
   9   9   1      261.96      231.05     15.53 o 
  10   9   1       17.79       12.21      5.86 o 
  11   9   1      524.16      500.70     21.79 o 
  12   9   1        7.64       -0.59      4.79 o 
  13   9   1      141.47      127.20      8.89 o 
  14   9   1      313.17      308.72     13.19 o 
  15   9   1       40.30       47.77      7.72 o 
  16   9   1        2.60       -0.59      7.23 o 
  17   9   1       15.42       14.56      7.62 o 
  18   9   1      182.16      219.72     14.17 o 
  19   9   1        8.35       -0.98      7.91 o 
  20   9   1       15.10        8.89      8.40 o 
  21   9   1       45.45       60.87     10.94 o 
  22   9   1        3.89        0.59      8.70 o 
  23   9   1      237.49      221.67     16.71 o 
  24   9   1      289.94      273.36     18.27 o 
  25   9   1      281.88      323.96     29.50 o 
  26   9   1      267.28      234.28     43.18 o 
 -24  10   1       48.85       47.38     25.40 o 
 -23  10   1        9.23       11.24     23.35 o 
 -22  10   1       10.09       10.84      9.48 o 
 -21  10   1      193.45      193.54     14.65 o 
 -20  10   1      162.55      154.46     13.09 o 
 -19  10   1       29.52       30.29      8.70 o 
 -18  10   1        6.78       12.51      7.82 o 
 -17  10   1      127.89      148.01     11.14 o 
 -16  10   1      315.02      317.51     16.32 o 
 -15  10   1       60.90       63.99     10.16 o 
 -14  10   1        1.65       -5.47      9.48 o 
 -13  10   1       31.90       40.15      8.99 o 
 -12  10   1       49.99       44.75      7.91 o 
 -11  10   1      148.22      139.12     15.05 o 
 -10  10   1       26.64       23.94      9.18 o 
  -9  10   1       43.65       38.49     10.55 o 
  -8  10   1      175.18      208.19     14.17 o 
  -7  10   1      182.02      201.35     11.72 o 
  -6  10   1       79.64       78.35      8.11 o 
  -5  10   1       35.04       48.46      7.42 o 
  -4  10   1      187.51      186.99     10.06 o 
  -3  10   1      127.43      125.25      8.99 o 
  -2  10   1      307.15      300.61     10.75 o 
  -1  10   1     1254.01     1315.68     24.23 o 
   0  10   1      163.07      177.03      8.89 o 
   1  10   1      380.79      388.64     12.31 o 
   2  10   1      290.29      298.66     13.78 o 
   3  10   1     1297.90     1272.50     27.55 o 
   4  10   1       40.68       36.93      7.72 o 
   5  10   1      754.21      816.45     21.98 o 
   6  10   1      398.54      368.02     19.25 o 
   7  10   1     1780.75     1780.72     43.48 o 
   8  10   1      341.88      354.05     19.73 o 
   9  10   1      342.31      314.39     19.05 o 
  10  10   1       40.62       49.24      7.42 o 
  11  10   1      180.65      160.81     13.29 o 
  12  10   1      129.40      139.90     15.14 o 
  13  10   1       10.05        7.91     10.75 o 
  14  10   1       48.90       56.57     10.84 o 
  15  10   1       38.87       37.42      7.13 o 
  16  10   1      466.60      468.95     28.23 o 
  17  10   1       73.40       55.10      9.09 o 
  18  10   1      109.47      109.81     11.24 o 
  19  10   1       85.57       63.89     13.38 o 
  20  10   1       94.80       87.83     11.72 o 
  21  10   1       74.37       76.89     12.21 o 
  22  10   1        5.79      -11.04     11.33 o 
  23  10   1       73.89       71.81     17.29 o 
 -21  11   1      100.74      101.02     31.07 o 
 -20  11   1       28.80       39.76     15.73 o 
 -19  11   1       30.17       38.88     13.78 o 
 -18  11   1        9.82        2.34     10.26 o 
 -17  11   1       66.01       86.75     28.33 o 
 -16  11   1       28.91       58.42     11.43 o 
 -15  11   1       17.03        5.67     13.87 o 
 -14  11   1       11.96       21.59      8.89 o 
 -13  11   1       27.65       33.61     12.51 o 
 -12  11   1      394.23      432.80     29.41 o 
 -11  11   1        8.29       28.23     11.92 o 
 -10  11   1      176.04      185.72     36.15 o 
  -9  11   1       52.94       64.68     14.95 o 
  -8  11   1       93.53      102.29     15.14 o 
  -7  11   1       84.51       90.47     12.31 o 
  -6  11   1        7.96        0.78      8.40 o 
  -5  11   1        1.96        6.35      7.52 o 
  -4  11   1      195.36      172.83     12.99 o 
  -3  11   1        6.60        4.20      7.03 o 
  -2  11   1       78.79       84.21      7.62 o 
  -1  11   1       52.60       53.73      6.94 o 
   0  11   1       78.53       87.15      8.89 o 
   1  11   1       44.02       49.14      7.13 o 
   2  11   1        1.36        1.95      5.67 o 
   3  11   1       25.44       30.97      8.40 o 
   4  11   1       26.16       19.83      7.91 o 
   5  11   1      108.42      104.05     11.72 o 
   6  11   1        8.84       14.65      8.60 o 
   7  11   1      207.64      214.25     15.53 o 
   8  11   1       60.17       60.87     10.75 o 
   9  11   1       41.87       34.88     10.75 o 
  10  11   1        8.49       31.75     11.63 o 
  11  11   1      237.08      188.55     12.80 o 
  12  11   1       27.47       23.45      9.87 o 
  13  11   1        0.88       12.80      8.50 o 
  14  11   1       43.95       45.92     11.82 o 
  15  11   1      203.00      259.68     16.90 o 
  16  11   1      177.62      143.81     14.46 o 
  17  11   1        1.80       10.94     10.65 o 
  18  11   1       48.22       64.87     17.00 o 
  19  11   1       95.41       84.31     18.37 o 
  20  11   1       40.58       33.61      9.87 o 
 -17  12   1       95.02       78.94     20.61 o 
 -16  12   1       44.46       54.22     36.05 o 
 -15  12   1       36.01       53.15     11.63 o 
 -14  12   1       14.78       59.30     31.26 o 
 -13  12   1       44.22       39.37     15.44 o 
 -12  12   1       78.99      111.77     17.59 o 
 -11  12   1      164.75      211.03     28.82 o 
 -10  12   1       21.35       23.74     13.78 o 
  -9  12   1       75.66       78.94     15.34 o 
  -8  12   1       20.10       28.04     12.70 o 
  -7  12   1      102.93      145.08     17.78 o 
  -6  12   1      206.28      209.36     20.13 o 
  -5  12   1      166.41      163.94     31.46 o 
  -4  12   1        7.26       10.75      8.21 o 
  -3  12   1      261.60      252.35     15.83 o 
  -2  12   1      117.22      119.09      9.57 o 
  -1  12   1      261.72      229.00     12.11 o 
   0  12   1       19.67       22.27      6.84 o 
   1  12   1       29.72       48.07      7.82 o 
   2  12   1      153.64      160.13     10.45 o 
   3  12   1       98.40       89.29      9.09 o 
   4  12   1       97.97       83.34     13.87 o 
   5  12   1      583.11      552.87     25.11 o 
   6  12   1      118.04       88.71     13.19 o 
   7  12   1       93.35       82.85     13.78 o 
   8  12   1      543.15      542.32     39.37 o 
   9  12   1      198.70      230.17     22.27 o 
  10  12   1       99.28      134.92     19.34 o 
  11  12   1        5.83       29.80     27.65 o 
  12  12   1      197.23      192.85     26.77 o 
  13  12   1       41.53       31.36     13.09 o 
  14  12   1      224.48      263.29     19.15 o 
  15  12   1      180.33      185.43     20.61 o 
  16  12   1       64.10       73.57     15.63 o 
  17  12   1       90.04      132.38     33.12 o 
 -12  13   1       21.77       22.37     23.64 o 
 -11  13   1      153.71       75.52     26.09 o 
 -10  13   1        1.74       49.63     38.79 o 
  -9  13   1      133.37      178.20     73.17 o 
  -8  13   1       30.99       75.62     58.42 o 
  -7  13   1      251.54      282.73     31.36 o 
  -6  13   1      274.98      339.50     25.89 o 
  -5  13   1       57.82       73.96     21.00 o 
  -4  13   1       98.96      132.28     36.83 o 
  -3  13   1       22.31       20.13     15.83 o 
  -2  13   1       38.06       59.60     14.56 o 
  -1  13   1      171.89      189.34     19.05 o 
   0  13   1      105.61      131.60     15.63 o 
   1  13   1       29.62       48.36     18.07 o 
   2  13   1       27.78       39.57      9.87 o 
   3  13   1       35.63       50.12     17.68 o 
   4  13   1       10.77       23.45     35.95 o 
   5  13   1       55.06       60.96     31.46 o 
   6  13   1       18.64       28.53     70.93 o 
   7  13   1      139.21      194.32     28.92 o 
   8  13   1      369.98      379.45     55.10 o 
   9  13   1       16.39       63.70     46.89 o 
  10  13   1       54.33      104.63     86.46 o 
  11  13   1      227.20      173.41     32.34 o 
 -35   0   2      525.50      572.11     34.49 o 
 -34   0   2        8.28       34.49     15.53 o 
 -33   0   2       76.36       71.32     23.25 o 
 -32   0   2      787.71      780.50     27.26 o 
 -31   0   2       49.87       26.28      9.57 o 
 -30   0   2     1377.99     1351.83     30.97 o 
 -29   0   2     1458.08     1446.30     32.14 o 
 -28   0   2       24.87       37.42      9.77 o 
 -27   0   2      326.20      306.08     16.71 o 
 -26   0   2     1819.18     1791.08     42.79 o 
 -25   0   2      142.49      189.83     16.51 o 
 -24   0   2     1340.93     1128.79     30.68 o 
 -23   0   2      308.70      306.18     12.11 o 
 -22   0   2     6901.45     6569.92     82.94 o 
 -21   0   2      243.65      289.09     12.80 o 
 -20   0   2       76.21      101.41      6.84 o 
 -19   0   2      113.38      155.34      8.40 o 
 -18   0   2       60.96       52.76      6.45 o 
 -17   0   2       76.30       83.92      6.55 o 
 -16   0   2      517.00      553.94     15.14 o 
 -15   0   2      390.73      430.06     14.46 o 
 -14   0   2     3172.11     3306.84     43.38 o 
 -13   0   2    15170.32    15541.82    192.27 o 
 -12   0   2      571.65      513.89     11.43 o 
 -10   0   2     1955.30     2191.54     45.23 o 
  -9   0   2      146.12      139.71     10.75 o 
  -8   0   2    12768.96    12248.94    279.02 o 
  -7   0   2    22121.76    21010.89    471.39 o 
  -6   0   2    12047.34    11356.38    677.63 o 
  -5   0   2    44614.79    43014.57    986.84 o 
  -4   0   2    18207.09    16423.43    508.71 o 
  -3   0   2    14405.06    13194.06    409.25 o 
  -2   0   2    14098.38    13208.81    288.21 o 
  -1   0   2       42.03       34.49      3.52 o 
   0   0   2    14274.42    12957.44    399.29 o 
   1   0   2     2802.76     2862.42     67.31 o 
   2   0   2     2252.56     2077.62     87.63 o 
   3   0   2    75261.96    71387.60   1233.42 o 
   4   0   2    31473.61    30017.76    518.28 o 
   5   0   2    33438.63    31775.81    490.63 o 
   6   0   2     5318.96     5695.92     91.74 o 
   8   0   2    13180.62    12868.93    178.00 o 
   9   0   2     3385.05     3437.07     46.41 o 
  10   0   2      506.64      489.27     10.06 o 
  11   0   2     1920.29     2272.63     28.63 o 
  12   0   2      817.59      856.22     14.07 o 
  13   0   2     4068.49     4147.92     49.04 o 
  14   0   2     1550.72     1725.42     31.75 o 
  15   0   2     1019.35      937.99     21.69 o 
  16   0   2      306.56      327.68     10.45 o 
  17   0   2      325.78      230.86      9.09 o 
  18   0   2       10.09       10.26      4.88 o 
  19   0   2     2461.50     2278.68     32.24 o 
  20   0   2      561.26      613.83     14.75 o 
  21   0   2     1250.15     1221.02     22.47 o 
  22   0   2      520.06      543.98     14.65 o 
  23   0   2      583.45      515.25     18.07 o 
  24   0   2      134.47      165.01     11.82 o 
  25   0   2      393.84      395.48     17.10 o 
  26   0   2       17.19        5.47      7.52 o 
  27   0   2      229.86      247.66     14.85 o 
  28   0   2      355.15      376.91     17.98 o 
  29   0   2        4.98       -2.15      9.09 o 
  30   0   2       57.81       70.93     12.99 o 
  31   0   2        6.70       15.24      9.48 o 
  32   0   2       96.01       83.24     16.02 o 
  33   0   2      185.45      212.20     27.94 o 
 -35   1   2       27.37       34.19      9.97 o 
 -34   1   2        7.70       16.90      9.18 o 
 -33   1   2       71.44       83.04     10.36 o 
 -32   1   2       25.35       16.71      8.01 o 
 -31   1   2       68.03       51.97      8.60 o 
 -30   1   2        0.07        9.38      7.23 o 
 -29   1   2       35.84       27.84      7.23 o 
 -28   1   2       23.03       22.47      5.67 o 
 -27   1   2       20.52       18.56      5.18 o 
 -26   1   2      120.18       85.88      6.35 o 
 -25   1   2      624.21      556.97     12.21 o 
 -24   1   2       16.67        6.84      4.59 o 
 -23   1   2      338.82      346.92      9.97 o 
 -22   1   2       58.78       66.82      5.57 o 
 -21   1   2      660.74      647.05     11.43 o 
 -20   1   2        8.12        9.57      3.61 o 
 -19   1   2      925.93      943.36     12.90 o 
 -18   1   2      389.06      365.97      9.09 o 
 -17   1   2     2828.24     2712.55     26.87 o 
 -16   1   2      128.62      149.57      6.25 o 
 -15   1   2       61.75      119.58      5.57 o 
 -14   1   2     1793.92     1863.37     20.71 o 
 -13   1   2     1156.53     1074.18     14.07 o 
 -12   1   2      205.67      255.87      6.84 o 
 -11   1   2     1210.25     1129.96     15.34 o 
 -10   1   2      622.53      570.65      9.18 o 
  -9   1   2      393.51      470.90     11.24 o 
  -8   1   2      507.81      586.77     10.45 o 
  -7   1   2    17928.42    17220.83    222.07 o 
  -6   1   2     1967.79     1966.25     36.25 o 
  -5   1   2    11217.11    10557.03    174.29 o 
  -4   1   2     1364.14     1320.18     39.66 o 
  -3   1   2     9462.91     8932.72    174.00 o 
  -2   1   2    11175.01    10263.74    188.26 o 
  -1   1   2      810.49      707.13     18.66 o 
   0   1   2     6480.20     6123.64     96.82 o 
   1   1   2     2943.19     2648.76    123.29 o 
   2   1   2     5297.62     4670.30    107.37 o 
   3   1   2     1560.63     1544.98     23.15 o 
   4   1   2     6665.14     6541.98     87.05 o 
   5   1   2     5025.67     5158.88     67.51 o 
   6   1   2     5661.77     5679.61     68.49 o 
   7   1   2     4410.05     4135.90     58.81 o 
   8   1   2       47.58       53.64      2.44 o 
   9   1   2     2908.86     2770.39     27.55 o 
  10   1   2     1178.13     1211.54     14.26 o 
  11   1   2     2748.46     2575.29     25.21 o 
  12   1   2      152.16      217.28      4.79 o 
  13   1   2       53.33       61.45      2.93 o 
  14   1   2      242.33      266.81      5.57 o 
  15   1   2      903.26      874.00     10.84 o 
  16   1   2      232.56      217.28      6.25 o 
  17   1   2      653.58      620.77     11.04 o 
  18   1   2        1.07       -3.13      3.13 o 
  19   1   2      347.16      316.64      9.09 o 
  20   1   2      425.46      440.91     11.43 o 
  21   1   2      175.27      162.18      7.23 o 
  22   1   2        6.45       -5.08      5.08 o 
  23   1   2      119.38      118.60      6.64 o 
  24   1   2       16.00        8.89      4.69 o 
  25   1   2        4.28        4.30      4.88 o 
  26   1   2       49.19       39.27      5.57 o 
  27   1   2       28.46       22.57      5.86 o 
  28   1   2        0.90       -6.15      6.15 o 
  29   1   2       27.73       27.36      7.62 o 
  30   1   2      197.12      195.69     11.43 o 
  31   1   2      224.02      218.35     12.51 o 
  32   1   2       31.36       16.02     10.06 o 
  33   1   2        8.75       -8.40      9.97 o 
 -35   2   2      137.10      137.65     18.56 o 
 -34   2   2      418.80      457.32     19.25 o 
 -33   2   2       87.68       92.13     10.94 o 
 -32   2   2       87.09       86.85     10.16 o 
 -31   2   2       73.95       57.25      8.60 o 
 -30   2   2      178.33      159.44      9.77 o 
 -29   2   2        4.89       -0.88      6.64 o 
 -28   2   2      494.29      471.00     21.30 o 
 -27   2   2      398.42      410.42     12.80 o 
 -26   2   2      268.32      241.90      9.97 o 
 -25   2   2       29.43       45.62      6.35 o 
 -24   2   2      279.70      249.91     10.26 o 
 -23   2   2       39.13       25.69      5.18 o 
 -22   2   2       33.35       26.28      4.69 o 
 -21   2   2       45.37       13.09      4.40 o 
 -20   2   2      111.33       72.10      5.18 o 
 -19   2   2       57.47       55.49      4.59 o 
 -18   2   2     1057.72      847.91     13.29 o 
 -17   2   2       27.92       41.33      3.81 o 
 -16   2   2      352.27      394.70      8.70 o 
 -15   2   2      542.10      529.52      9.48 o 
 -14   2   2      324.70      339.30      7.52 o 
 -13   2   2     1973.33     2267.25     25.40 o 
 -12   2   2     3061.47     3012.39     31.75 o 
 -11   2   2     2943.99     3279.00     37.12 o 
 -10   2   2     5597.66     5687.13     83.43 o 
  -9   2   2      777.04      785.19     15.73 o 
  -8   2   2    10209.89      811.08   3021.37 o 
  -7   2   2      472.59      548.37     20.22 o 
  -6   2   2     2700.73     2755.05     39.96 o 
  -5   2   2    23543.21    24024.64    292.99 o 
  -4   2   2    23013.78    21950.24    247.56 o 
  -3   2   2    13726.78    13995.96    166.67 o 
  -2   2   2      801.29      675.38     11.43 o 
  -1   2   2     7844.80     7748.24     93.40 o 
   0   2   2      236.34      205.95      6.25 o 
   1   2   2    19552.42    19244.04    242.48 o 
   2   2   2    34401.98    32975.53    392.16 o 
   3   2   2    37245.36    37839.18    536.45 o 
   4   2   2     2145.06     2173.46     37.42 o 
   5   2   2     3405.03     3349.15     46.60 o 
   6   2   2     1475.34     1432.43     33.41 o 
   8   2   2     4478.10     4543.20     55.98 o 
   9   2   2     3230.71     3200.94     37.03 o 
  10   2   2     2248.53     2368.56     25.89 o 
  11   2   2      344.90      456.34      8.30 o 
  12   2   2      275.67      207.02      6.25 o 
  13   2   2      338.93      403.88      7.82 o 
  14   2   2       66.04       50.41      3.22 o 
  15   2   2      261.24      246.00      7.03 o 
  16   2   2      251.33      228.61      6.15 o 
  17   2   2      527.49      442.96      9.48 o 
  18   2   2       94.86       80.70      4.59 o 
  19   2   2       17.62       11.14      4.01 o 
  20   2   2      451.81      385.51     11.04 o 
  21   2   2       71.31       75.23      5.96 o 
  22   2   2      133.74      143.91      7.91 o 
  23   2   2        9.91        3.71      5.08 o 
  24   2   2      119.64      118.70      7.82 o 
  25   2   2      165.32      146.06     12.21 o 
  26   2   2       60.41       66.04      6.94 o 
  27   2   2       23.17       18.17      6.45 o 
  28   2   2      336.05      309.60     12.80 o 
  29   2   2       13.11        3.52      7.62 o 
  30   2   2      164.66      181.52     13.58 o 
  31   2   2       40.04       36.83     10.55 o 
  32   2   2      366.26      369.20     21.88 o 
  33   2   2       41.67       34.98     12.80 o 
 -34   3   2      115.94      122.22     19.44 o 
 -33   3   2     1325.81     1442.10     35.76 o 
 -32   3   2      218.78      234.77     13.29 o 
 -31   3   2        8.70       11.82      8.11 o 
 -30   3   2      281.38      284.00     19.05 o 
 -29   3   2       56.34       37.03      8.21 o 
 -28   3   2       93.79       85.58      8.99 o 
 -27   3   2       23.13       10.06      7.23 o 
 -26   3   2       20.96       12.41      7.13 o 
 -25   3   2       63.52       39.27      6.74 o 
 -24   3   2      113.51       95.84      7.33 o 
 -23   3   2      144.18      149.87      8.21 o 
 -22   3   2     1262.15      987.62     17.59 o 
 -21   3   2      393.32      353.37     11.04 o 
 -20   3   2      170.26      184.84      8.01 o 
 -19   3   2        0.02       -3.42      3.42 o 
 -18   3   2      324.99      350.63      9.18 o 
 -17   3   2       72.90       66.34      5.08 o 
 -16   3   2      848.05      845.47     16.51 o 
 -15   3   2        7.25        1.86      2.05 o 
 -14   3   2      953.22      960.46     21.00 o 
 -13   3   2       29.39       42.50      3.22 o 
 -12   3   2     2852.90     2810.84     30.38 o 
 -11   3   2     1654.66     1677.16     20.61 o 
 -10   3   2      119.84       78.45      4.01 o 
  -9   3   2      636.21      752.46     12.80 o 
  -8   3   2     5339.77     5604.19     51.78 o 
  -7   3   2     2656.43     2772.15     32.04 o 
  -6   3   2     4375.27     3520.12    658.09 o 
  -5   3   2     6658.06     5681.17    723.05 o 
  -4   3   2     3425.79     3390.86    172.04 o 
  -3   3   2     3308.88     2994.70     42.89 o 
  -2   3   2      174.31      214.44      8.40 o 
  -1   3   2    11400.69    11094.56    156.71 o 
   0   3   2      428.61      354.15      9.67 o 
   1   3   2      764.09      741.81     51.58 o 
   2   3   2     2990.09     3396.53     64.48 o 
   3   3   2     4080.06     3810.86     71.61 o 
   4   3   2     1303.70     1285.79     19.05 o 
   5   3   2      306.63      371.35      7.13 o 
   6   3   2      633.78      791.34     10.84 o 
   7   3   2     1183.95      994.46     12.60 o 
   8   3   2      141.62      134.53      4.98 o 
   9   3   2      313.54      336.86     12.41 o 
  10   3   2     2764.28     2714.51     32.73 o 
  11   3   2       38.29       15.92      2.93 o 
  12   3   2      504.26      449.31     10.84 o 
  13   3   2       50.50       18.76      4.98 o 
  14   3   2     1209.65     1160.25     19.15 o 
  15   3   2      448.48      465.23     12.02 o 
  16   3   2       62.08       50.22      5.47 o 
  17   3   2        0.01       -1.07      3.61 o 
  18   3   2     2147.86     1896.20     27.36 o 
  19   3   2      166.61      145.57      8.21 o 
  20   3   2       95.18       91.44      7.13 o 
  21   3   2      367.00      331.09     13.97 o 
  22   3   2      401.89      391.67     14.56 o 
  23   3   2        5.46       -5.28      5.28 o 
  24   3   2       66.31       73.37      7.52 o 
  25   3   2       21.50       12.99      6.74 o 
  26   3   2       31.24       15.92      7.03 o 
  27   3   2      153.53      146.45     10.45 o 
  28   3   2       25.58       21.30      7.72 o 
  29   3   2        0.74        1.07      7.23 o 
  30   3   2       55.56       37.61      8.89 o 
  31   3   2      220.01      215.81     13.87 o 
  32   3   2      387.43      407.79     23.06 o 
 -34   4   2      403.52      443.45     22.76 o 
 -33   4   2      228.61      246.00     19.54 o 
 -32   4   2       10.13        5.57      9.77 o 
 -31   4   2       32.34        5.86     10.65 o 
 -30   4   2       60.46       63.50     12.51 o 
 -29   4   2       59.45       54.22     10.45 o 
 -28   4   2      218.57      215.91     13.38 o 
 -27   4   2       14.46        5.18      7.23 o 
 -26   4   2       13.63       11.82      7.33 o 
 -25   4   2       37.21       21.79      6.94 o 
 -24   4   2        2.86        6.55      6.55 o 
 -23   4   2      197.78      249.42     11.04 o 
 -22   4   2      164.49      164.72      8.99 o 
 -21   4   2       17.69       13.09      4.69 o 
 -20   4   2     2253.66     1924.53     26.38 o 
 -19   4   2       18.31        9.67      4.30 o 
 -18   4   2     1122.30      882.30     15.34 o 
 -17   4   2      234.83      188.46      7.52 o 
 -16   4   2      149.72      188.95      7.13 o 
 -15   4   2       23.88       30.38      4.10 o 
 -14   4   2       93.24       93.59      4.69 o 
 -13   4   2     1053.59     1008.62     14.75 o 
 -12   4   2      587.32      538.99      8.60 o 
 -11   4   2       12.08       12.02      2.93 o 
 -10   4   2      258.80      324.45      8.30 o 
  -9   4   2     4866.50     4988.21     49.83 o 
  -8   4   2      848.93      872.43     17.39 o 
  -7   4   2      486.58      163.54     39.08 o 
  -6   4   2     1483.62     1337.37    118.90 o 
  -5   4   2      197.94      158.07      5.47 o 
  -4   4   2     2606.96     2789.83     34.68 o 
  -3   4   2     2207.47     2301.64     29.11 o 
  -2   4   2     2322.17     2424.64     33.22 o 
  -1   4   2     3898.40     4380.63     62.33 o 
   0   4   2      288.42      293.09     11.14 o 
   1   4   2     1097.92     1161.23     18.76 o 
   2   4   2     4109.58     4217.48     50.02 o 
   3   4   2      141.46      122.80      4.98 o 
   4   4   2     2467.71     2545.00     30.97 o 
   5   4   2       37.44       53.93      3.91 o 
   6   4   2     2193.63     2344.43     26.87 o 
   7   4   2      936.76     1139.24     15.53 o 
   8   4   2      489.50      588.14     14.56 o 
   9   4   2      164.32      168.53      5.08 o 
  10   4   2      122.30      133.26      5.67 o 
  11   4   2      303.78      354.25      8.60 o 
  12   4   2       78.54      129.55      6.55 o 
  13   4   2       32.77       13.48      3.03 o 
  14   4   2      851.32      831.01     14.17 o 
  15   4   2       55.85       37.52      4.59 o 
  16   4   2      110.77       87.05      5.96 o 
  17   4   2       62.86       59.99      5.76 o 
  18   4   2      185.18      209.36      8.89 o 
  19   4   2       78.27       45.72      5.67 o 
  20   4   2       41.88       35.17      5.86 o 
  21   4   2       15.10       19.15      5.67 o 
  22   4   2       29.85       35.85      6.94 o 
  23   4   2       20.47       13.09      6.64 o 
  24   4   2      156.88      186.21     11.43 o 
  25   4   2      107.07      106.98      9.87 o 
  26   4   2       23.71       15.14      7.33 o 
  27   4   2      210.24      233.98     12.80 o 
  28   4   2       46.87       19.34      8.99 o 
  29   4   2       46.54       29.90      9.57 o 
  30   4   2       35.81       31.56     10.55 o 
  31   4   2       21.68        2.74     12.02 o 
  32   4   2       39.51       58.03     13.78 o 
 -33   5   2       50.08       50.22     14.46 o 
 -32   5   2      192.94      181.33     15.24 o 
 -31   5   2      269.58      305.01     16.90 o 
 -30   5   2       10.27       15.53      8.50 o 
 -29   5   2      410.33      420.78     17.39 o 
 -28   5   2        3.07       -3.61      7.52 o 
 -27   5   2       67.31       40.74      8.30 o 
 -26   5   2       46.62       62.82      8.21 o 
 -25   5   2        4.92       -3.32      6.06 o 
 -24   5   2      119.61       96.82      8.40 o 
 -23   5   2      489.86      458.49     16.80 o 
 -22   5   2      213.05      197.35      9.38 o 
 -21   5   2       58.40       43.57      5.76 o 
 -20   5   2      543.94      468.36     12.31 o 
 -19   5   2      209.33      216.20      8.40 o 
 -18   5   2      535.10      432.11     10.65 o 
 -17   5   2      331.92      275.41     10.26 o 
 -16   5   2      975.77      930.17     18.46 o 
 -15   5   2      114.03      120.07      7.13 o 
 -14   5   2      334.36      326.21     10.55 o 
 -13   5   2      323.77      293.29      9.57 o 
 -12   5   2      309.56      284.30      9.09 o 
 -11   5   2       11.01       12.41      2.93 o 
 -10   5   2      260.51      331.29      7.91 o 
  -9   5   2      308.03      298.46     12.11 o 
  -8   5   2     3539.38     3490.22     54.51 o 
  -7   5   2     4232.07     4711.04     52.66 o 
  -6   5   2      332.77      378.77      8.11 o 
  -5   5   2      170.73      189.83      5.96 o 
  -4   5   2       20.88       -1.86      2.34 o 
  -3   5   2      124.14      150.26      6.94 o 
  -2   5   2      334.20      361.97      8.99 o 
  -1   5   2      351.28      323.57     12.60 o 
   0   5   2       84.38      160.22      8.60 o 
   1   5   2      523.37      412.48     10.16 o 
   2   5   2       37.10       18.27      3.22 o 
   3   5   2      207.42      194.12      6.06 o 
   4   5   2     1965.14     1985.01     26.96 o 
   5   5   2      798.95      834.72     17.78 o 
   6   5   2      312.21      340.86     11.14 o 
   7   5   2       37.57       48.07      4.30 o 
   8   5   2      308.89      297.39      8.99 o 
   9   5   2       31.88       14.46      4.10 o 
  10   5   2       48.68       46.11      6.06 o 
  11   5   2      272.94      272.09      9.67 o 
  12   5   2       26.52       21.59      4.40 o 
  13   5   2       35.32       23.84      4.59 o 
  14   5   2      907.23      909.56     15.53 o 
  15   5   2      122.40       88.22      5.86 o 
  16   5   2      202.84      185.62      7.82 o 
  17   5   2     1058.62      949.91     16.61 o 
  18   5   2      108.88       88.22      6.45 o 
  19   5   2        6.86        5.47      4.59 o 
  20   5   2       93.49       78.26      6.84 o 
  21   5   2      247.28      236.04     10.84 o 
  22   5   2      213.90      212.30     10.75 o 
  23   5   2        0.66       -5.57      5.57 o 
  24   5   2      114.14      134.82     10.16 o 
  25   5   2        9.72        0.29      6.94 o 
  26   5   2       13.98       17.68      7.91 o 
  27   5   2       59.42       54.81      9.57 o 
  28   5   2       13.03        3.91      8.60 o 
  29   5   2      120.73      145.47     13.38 o 
  30   5   2       14.56        6.84      9.57 o 
  31   5   2        3.69       -2.25     10.36 o 
 -32   6   2      174.52      187.48     23.25 o 
 -31   6   2       39.55       11.33     13.58 o 
 -30   6   2      410.47      399.68     22.76 o 
 -29   6   2       26.93       13.87     10.55 o 
 -28   6   2       16.07       25.79     10.55 o 
 -27   6   2       89.78       94.38     11.04 o 
 -26   6   2      145.68      135.21     12.11 o 
 -25   6   2      396.04      359.52     16.71 o 
 -24   6   2       23.29       22.67      9.18 o 
 -23   6   2       76.04       55.39      8.60 o 
 -22   6   2      251.82      255.09     14.75 o 
 -21   6   2      211.00      177.91     11.14 o 
 -20   6   2      482.63      464.45     15.73 o 
 -19   6   2        0.51        1.07      5.18 o 
 -18   6   2      106.51       89.88      7.62 o 
 -17   6   2      655.70      577.97     14.75 o 
 -16   6   2       89.35       89.98      7.03 o 
 -15   6   2      944.46      835.11     16.80 o 
 -14   6   2      150.69      164.52      8.11 o 
 -13   6   2      482.16      465.33     11.72 o 
 -12   6   2      888.63      789.68     14.95 o 
 -11   6   2     1877.26     1749.56     23.74 o 
 -10   6   2      932.89      944.73     19.93 o 
  -9   6   2      150.36      118.60      6.55 o 
  -8   6   2      449.39      429.87     24.03 o 
  -7   6   2      934.95      983.32     16.12 o 
  -6   6   2      128.93      154.65      6.15 o 
  -5   6   2       48.00       58.23      4.88 o 
  -4   6   2       65.05       89.00      5.76 o 
  -3   6   2      114.24      122.41      6.25 o 
  -2   6   2     2771.95     2886.65     37.42 o 
  -1   6   2        2.60        3.13      3.22 o 
   0   6   2      348.58      392.84      8.40 o 
   1   6   2       17.09       20.81      3.52 o 
   2   6   2      686.98      700.98     17.59 o 
   3   6   2      145.62      116.26      6.25 o 
   4   6   2      993.96      989.28     18.76 o 
   5   6   2      601.59      619.79     18.95 o 
   6   6   2     1287.26     1292.14     29.99 o 
   7   6   2      122.92      140.98      6.84 o 
   8   6   2     1397.26     1284.62     17.00 o 
   9   6   2      258.85      281.07      8.50 o 
  10   6   2      515.17      533.91     12.21 o 
  11   6   2      161.14      168.72      7.91 o 
  12   6   2      101.98       95.84      7.42 o 
  13   6   2      149.43      164.42      8.50 o 
  14   6   2      451.98      479.98     13.29 o 
  15   6   2     1014.61      887.58     18.37 o 
  16   6   2       16.14        4.49      5.08 o 
  17   6   2        2.24        0.00      5.08 o 
  18   6   2       35.71       34.19      6.64 o 
  19   6   2      156.04      176.64     10.55 o 
  20   6   2      504.33      498.06     16.80 o 
  21   6   2        8.65        4.20      6.45 o 
  22   6   2       34.48       50.41      8.99 o 
  23   6   2       29.56       47.87      8.60 o 
  24   6   2       40.19       33.51     12.80 o 
  25   6   2      367.14      407.79     22.86 o 
  26   6   2        8.93       -9.77      9.77 o 
  27   6   2      148.25      177.71     16.71 o 
  28   6   2       55.48       14.36     18.46 o 
  29   6   2        8.05       -7.33     12.31 o 
  30   6   2      144.11      107.27     23.06 o 
 -31   7   2      125.26      120.36     24.42 o 
 -30   7   2      605.07      691.11     34.10 o 
 -29   7   2      236.82      226.85     20.42 o 
 -28   7   2      544.58      562.34     26.18 o 
 -27   7   2       20.16       19.73      9.87 o 
 -26   7   2      165.88      154.07     13.87 o 
 -25   7   2       27.69       17.59      8.89 o 
 -24   7   2      265.58      271.40     14.85 o 
 -23   7   2       35.28       37.12      9.18 o 
 -22   7   2       33.81       25.99      7.82 o 
 -21   7   2       70.00       58.62      8.50 o 
 -20   7   2        5.79        8.89      6.25 o 
 -19   7   2        1.63       -0.29      5.57 o 
 -18   7   2       92.59      105.22      8.70 o 
 -17   7   2      329.80      299.15     12.60 o 
 -16   7   2      179.71      168.33      9.09 o 
 -15   7   2      905.42      813.03     21.00 o 
 -14   7   2       83.30       94.77      7.82 o 
 -13   7   2      320.79      305.69     10.45 o 
 -12   7   2      124.64      136.58      6.74 o 
 -11   7   2      393.73      408.37      9.87 o 
 -10   7   2      990.28      986.25     17.00 o 
  -9   7   2      506.58      443.06     11.92 o 
  -8   7   2      211.84      222.55      8.99 o 
  -7   7   2      277.80      277.36     10.55 o 
  -6   7   2       33.56       49.63      5.47 o 
  -5   7   2      191.23      180.93      8.30 o 
  -4   7   2      267.80      335.88     10.65 o 
  -3   7   2       11.43        8.21      3.81 o 
  -2   7   2       70.96       84.51      6.45 o 
  -1   7   2       92.22      120.95      5.57 o 
   0   7   2       11.86        5.28      2.25 o 
   1   7   2      143.37      120.36      6.84 o 
   2   7   2      794.66      768.29     16.02 o 
   3   7   2      786.87      785.68     16.02 o 
   4   7   2      130.44      117.53      7.23 o 
   5   7   2      242.30      296.90     10.94 o 
   6   7   2     2275.82     2235.60     33.31 o 
   7   7   2      205.21      180.93      7.03 o 
   8   7   2      951.53      886.21     14.65 o 
   9   7   2      606.99      566.84     13.29 o 
  10   7   2      510.42      450.68     15.14 o 
  11   7   2      469.16      380.53     11.63 o 
  12   7   2     1057.68     1024.16     19.05 o 
  13   7   2       68.76       63.41      7.13 o 
  14   7   2      345.01      350.63     12.51 o 
  15   7   2       56.10       26.09      5.96 o 
  16   7   2       22.38       14.95      5.67 o 
  17   7   2       19.51       29.80      6.45 o 
  18   7   2       71.00       83.04      8.30 o 
  19   7   2       46.93       40.84      7.72 o 
  20   7   2       54.74       34.88      7.91 o 
  21   7   2        4.42       -1.37      6.94 o 
  22   7   2       30.18       21.69      8.40 o 
  23   7   2       31.15       18.66      9.57 o 
  24   7   2       14.43       15.34     10.06 o 
  25   7   2      142.01      118.60     15.73 o 
  26   7   2      349.65      410.42     27.45 o 
  27   7   2       17.55       -3.71     13.09 o 
  28   7   2      222.77      184.35     26.87 o 
  29   7   2        9.23      -14.95     14.95 o 
 -29   8   2       21.45        5.67     16.61 o 
 -28   8   2      221.13      173.71     21.69 o 
 -27   8   2       67.82       45.53     13.58 o 
 -26   8   2        0.65       -9.48      9.48 o 
 -25   8   2        5.75        2.54      9.87 o 
 -24   8   2       16.13        7.82      8.11 o 
 -23   8   2       49.41       47.87      8.99 o 
 -22   8   2       17.06       16.71      7.52 o 
 -21   8   2        5.66       -4.20      7.23 o 
 -20   8   2       17.32       21.10      7.03 o 
 -19   8   2       97.37      111.18      9.97 o 
 -18   8   2       37.25       49.43      7.82 o 
 -17   8   2       79.91       73.86      7.91 o 
 -16   8   2      122.48      140.49      9.28 o 
 -15   8   2       33.87       14.56      5.67 o 
 -14   8   2      607.37      533.33     14.75 o 
 -13   8   2       28.90       18.86      5.28 o 
 -12   8   2      404.67      396.06     12.02 o 
 -11   8   2      119.97      117.82      8.11 o 
 -10   8   2       66.34       68.78      7.33 o 
  -9   8   2       75.55       80.99      7.42 o 
  -8   8   2      187.57      170.29      9.67 o 
  -7   8   2     1206.54     1170.60     22.37 o 
  -6   8   2     1390.60     1427.16     23.25 o 
  -5   8   2      536.08      563.91     13.48 o 
  -4   8   2        2.24       -1.95      4.10 o 
  -3   8   2      928.74      901.64     17.98 o 
  -2   8   2       46.31       53.05      5.76 o 
  -1   8   2       68.62       49.53      4.40 o 
   0   8   2      224.48      246.00      9.87 o 
   1   8   2      241.14      243.75      8.21 o 
   2   8   2        0.17        0.10      4.20 o 
   3   8   2      275.09      299.15     11.04 o 
   4   8   2      143.97      165.11      8.89 o 
   5   8   2      546.67      538.51     14.07 o 
   6   8   2      123.25      137.26      8.50 o 
   7   8   2      951.47      931.44     19.54 o 
   8   8   2       54.19       42.21      5.37 o 
   9   8   2       11.66       13.48      4.30 o 
  10   8   2       30.70       34.78      5.28 o 
  11   8   2       78.89       75.72      7.13 o 
  12   8   2      172.72      154.36      9.57 o 
  13   8   2        3.23        4.30      5.57 o 
  14   8   2      110.18       95.06      8.50 o 
  15   8   2      217.44      201.35     11.72 o 
  16   8   2      257.42      240.43     13.19 o 
  17   8   2      125.38      114.60      9.77 o 
  18   8   2       11.96        7.42      6.84 o 
  19   8   2       61.89       69.56      9.57 o 
  20   8   2       73.58       86.17     10.45 o 
  21   8   2       41.62       27.16      9.97 o 
  22   8   2      141.58      141.17     13.97 o 
  23   8   2       30.13       39.37     10.06 o 
  24   8   2        1.59       -9.67      9.67 o 
  25   8   2      126.60      123.88     15.73 o 
  26   8   2      117.79      112.45     17.98 o 
  27   8   2       11.51       14.36     16.71 o 
 -27   9   2       83.96       62.53     19.25 o 
 -26   9   2       99.82      100.92     15.05 o 
 -25   9   2      179.32      156.32     17.98 o 
 -24   9   2      293.78      276.09     16.71 o 
 -23   9   2       69.77       58.13     12.02 o 
 -22   9   2       22.06       26.28      8.70 o 
 -21   9   2       32.45       27.55      8.60 o 
 -20   9   2      105.78       93.98     11.63 o 
 -19   9   2       14.15       10.55      7.13 o 
 -18   9   2      238.35      232.23     12.31 o 
 -17   9   2      220.16      221.77     11.63 o 
 -16   9   2       18.23       18.66      6.55 o 
 -15   9   2       54.47       68.88      7.52 o 
 -14   9   2       10.59       10.26      9.57 o 
 -13   9   2       44.85       44.35      5.96 o 
 -12   9   2       33.87       31.07      6.06 o 
 -11   9   2        0.92        3.22      8.21 o 
 -10   9   2       77.39       86.95      8.99 o 
  -9   9   2       93.52       79.33      8.11 o 
  -8   9   2       44.45       43.57      6.64 o 
  -7   9   2       90.16       90.17      7.82 o 
  -6   9   2       66.40       63.01      6.74 o 
  -5   9   2       35.33       31.95      5.57 o 
  -4   9   2      892.66      901.16     19.15 o 
  -3   9   2      407.67      403.00     13.58 o 
  -2   9   2        6.31        3.91      4.69 o 
  -1   9   2      447.36      490.63     12.11 o 
   0   9   2       16.11       13.78      5.08 o 
   1   9   2       30.05       37.52      5.28 o 
   2   9   2       68.18       85.68      7.52 o 
   3   9   2      181.30      201.94     11.92 o 
   4   9   2      851.26      826.52     21.98 o 
   5   9   2     1222.71     1262.73     28.23 o 
   6   9   2      114.56      102.58     10.94 o 
   7   9   2      276.94      263.59     16.12 o 
   8   9   2      298.82      268.57     16.41 o 
   9   9   2        0.11        3.22      5.47 o 
  10   9   2      429.62      406.03     18.37 o 
  11   9   2       50.72       29.99      8.70 o 
  12   9   2       83.62       67.80      9.48 o 
  13   9   2      186.52      183.87     12.02 o 
  14   9   2      195.74      202.82     11.53 o 
  15   9   2       16.71        6.25      8.40 o 
  16   9   2      140.22      145.57     10.94 o 
  17   9   2       10.48       -1.27      7.33 o 
  18   9   2       17.08       25.60      8.79 o 
  19   9   2      115.45      134.24     12.51 o 
  20   9   2        2.79       -8.21      8.21 o 
  21   9   2        6.78        8.89      9.09 o 
  22   9   2       37.89       34.98     10.84 o 
  23   9   2       50.55       58.42     14.65 o 
  24   9   2       37.43       21.59     12.41 o 
  25   9   2      175.43      151.23     23.74 o 
 -25  10   2       25.12       32.44     13.58 o 
 -24  10   2        9.11        3.52     11.82 o 
 -23  10   2       23.64       34.49     15.73 o 
 -22  10   2       35.39       18.27      9.77 o 
 -21  10   2        1.52       -0.10      8.50 o 
 -20  10   2        3.78        8.21      8.30 o 
 -19  10   2        4.88       11.43      7.82 o 
 -18  10   2      156.43      166.87     11.92 o 
 -17  10   2       42.44       39.76      7.91 o 
 -16  10   2       86.76      100.04     10.26 o 
 -15  10   2      129.77      129.84     12.60 o 
 -14  10   2        2.98        0.98      7.13 o 
 -13  10   2       56.07       69.36      8.70 o 
 -12  10   2       51.12       53.05     11.82 o 
 -11  10   2        5.03        5.76      7.91 o 
 -10  10   2      393.68      366.17     17.68 o 
  -9  10   2       29.09        8.99      7.42 o 
  -8  10   2       56.07       59.50      8.11 o 
  -7  10   2       78.87       81.09     12.60 o 
  -6  10   2      134.09      122.90     11.14 o 
  -5  10   2     1758.69     1643.65     30.29 o 
  -4  10   2       14.33       14.85      6.15 o 
  -3  10   2      915.27      911.51     21.40 o 
  -2  10   2      118.78      124.66      7.62 o 
  -1  10   2       41.35       40.06      5.96 o 
   0  10   2      532.22      535.97     20.61 o 
   1  10   2      158.61      173.22      9.18 o 
   2  10   2        7.02        1.17      5.08 o 
   3  10   2     1027.25      929.00     23.25 o 
   4  10   2      399.61      368.90     16.02 o 
   5  10   2      371.68      362.65     19.15 o 
   6  10   2       57.52       66.53     13.97 o 
   7  10   2       76.60       60.38     10.75 o 
   8  10   2       29.78       38.39     10.06 o 
   9  10   2        3.11        8.79      8.89 o 
  10  10   2       62.17       62.53     12.11 o 
  11  10   2      705.82      735.36     21.59 o 
  12  10   2       15.98       18.66      9.09 o 
  13  10   2       20.52       15.14      8.01 o 
  14  10   2       40.42       28.14      9.18 o 
  15  10   2      188.43      199.50     11.63 o 
  16  10   2       27.94       14.26      7.42 o 
  17  10   2        0.40       -6.74      7.33 o 
  18  10   2        3.81       12.11      8.40 o 
  19  10   2       20.73       26.28      9.18 o 
  20  10   2        2.68       -0.39      9.38 o 
  21  10   2        1.75        2.93      9.87 o 
  22  10   2       56.27       59.69     14.46 o 
  23  10   2       34.42       26.09     13.09 o 
 -22  11   2       70.82       41.62     11.53 o 
 -21  11   2       36.02       43.96     14.85 o 
 -20  11   2       32.63       61.06     14.56 o 
 -19  11   2       41.01       37.32     14.17 o 
 -18  11   2        0.14       11.33     12.80 o 
 -17  11   2      144.77      147.13     14.95 o 
 -16  11   2      196.41      220.50     16.12 o 
 -15  11   2      143.71      175.27     14.26 o 
 -14  11   2       75.23       65.07     10.06 o 
 -13  11   2      160.94      168.92     19.93 o 
 -12  11   2      457.41      439.83     29.02 o 
 -11  11   2       10.80        5.76     11.53 o 
 -10  11   2       25.15       11.72     11.63 o 
  -9  11   2      111.31      103.66     15.83 o 
  -8  11   2       34.34       36.93     12.51 o 
  -7  11   2       23.26       37.91     11.72 o 
  -6  11   2        4.25       -3.91      8.79 o 
  -5  11   2      310.51      282.05     16.02 o 
  -4  11   2       76.02       71.32     10.75 o 
  -3  11   2        6.70        3.42      6.94 o 
  -2  11   2      196.79      187.09     10.06 o 
  -1  11   2       56.52       52.37      6.84 o 
   0  11   2       55.72       44.84      6.94 o 
   1  11   2       61.64       55.39      7.23 o 
   2  11   2      111.25      113.13      9.28 o 
   3  11   2       53.86       53.15      8.89 o 
   4  11   2       50.88       51.68      9.67 o 
   5  11   2      285.24      272.09     17.00 o 
   6  11   2      355.65      326.11     18.27 o 
   7  11   2      268.05      237.11     16.22 o 
   8  11   2       54.34       43.28     11.14 o 
   9  11   2      122.73      120.75     10.55 o 
  10  11   2       87.14       76.20      9.18 o 
  11  11   2       25.80       29.70     10.16 o 
  12  11   2       75.72       81.58     14.56 o 
  13  11   2       16.90       25.99     11.14 o 
  14  11   2      168.19      185.72     19.73 o 
  15  11   2       92.02       89.10     12.60 o 
  16  11   2        1.59        0.59     11.33 o 
  17  11   2        9.37        5.37     13.58 o 
  18  11   2      243.76      255.97     22.57 o 
  19  11   2      181.92      192.37     22.96 o 
  20  11   2      219.03      238.38     24.33 o 
 -18  12   2       20.51       23.06     19.64 o 
 -17  12   2       93.12       86.36     24.82 o 
 -16  12   2       42.86       36.05     20.13 o 
 -15  12   2        6.97       14.26     16.02 o 
 -14  12   2        1.67       23.64     13.68 o 
 -13  12   2      135.32      163.54     21.00 o 
 -12  12   2        7.60       25.60     24.13 o 
 -11  12   2       28.56       29.70     13.97 o 
 -10  12   2       82.71       64.58     14.95 o 
  -9  12   2       20.95       18.27     14.07 o 
  -8  12   2       29.93       31.95     12.90 o 
  -7  12   2       10.49       14.26     12.70 o 
  -6  12   2       93.65       69.17     18.86 o 
  -5  12   2        3.54       -4.59      9.38 o 
  -4  12   2      115.92      131.01     14.56 o 
  -3  12   2      138.53      143.91     11.53 o 
  -2  12   2       60.26       61.55     10.36 o 
  -1  12   2       55.16       61.84     10.55 o 
   0  12   2       13.30       19.93      8.70 o 
   1  12   2       10.21       23.06      7.13 o 
   2  12   2      166.27      166.67     12.02 o 
   3  12   2       46.22       43.67      7.91 o 
   4  12   2       47.90       57.54     11.43 o 
   5  12   2        0.77        8.99      9.28 o 
   6  12   2        5.95       12.02      9.97 o 
   7  12   2        5.79       17.78     12.11 o 
   8  12   2       14.55       33.22     15.63 o 
   9  12   2       41.91       87.44     27.26 o 
  10  12   2      102.93       91.64     14.65 o 
  11  12   2       18.61       29.50     16.61 o 
  12  12   2        5.38       -1.17     12.21 o 
  13  12   2       42.12       57.74     12.31 o 
  14  12   2       57.75       41.81     14.07 o 
  15  12   2        6.99        2.64     12.51 o 
  16  12   2        3.87      -16.12     23.84 o 
 -13  13   2       96.27       59.89     26.28 o 
 -12  13   2       14.00       14.36     21.49 o 
 -11  13   2        2.18      -11.63     18.56 o 
 -10  13   2       10.53       42.60     44.94 o 
  -9  13   2      126.74      154.95     61.06 o 
  -8  13   2       53.42      170.48     38.59 o 
  -7  13   2      212.89      255.18     46.31 o 
  -6  13   2       26.86       49.04     13.78 o 
  -5  13   2      172.52      173.31     41.13 o 
  -4  13   2      205.58      234.08     37.52 o 
  -3  13   2       63.48       55.20      8.89 o 
  -2  13   2       15.27       24.42     12.11 o 
  -1  13   2       49.77       42.79     12.11 o 
   0  13   2       47.69       52.76     13.58 o 
   1  13   2      167.08      190.41     23.74 o 
   2  13   2       99.41      110.40     14.46 o 
   3  13   2       13.17       21.20     17.49 o 
   4  13   2      180.70      203.40     42.30 o 
   5  13   2       66.19       91.15     34.78 o 
   6  13   2      207.66      252.84     85.00 o 
   7  13   2       23.38       -2.93     17.19 o 
   8  13   2      106.91      146.35     44.94 o 
   9  13   2       27.98      214.35     43.67 o 
  10  13   2       16.81       -0.88     20.52 o 
  11  13   2       12.12       22.37     23.74 o 
 -36   1   3     1101.40     1171.19     29.21 o 
 -35   1   3       91.59      102.09     11.53 o 
 -34   1   3        9.05        0.00      8.60 o 
 -33   1   3       89.73       72.20      9.48 o 
 -32   1   3      494.79      511.05     17.68 o 
 -31   1   3      107.48      104.05      9.97 o 
 -30   1   3       79.90       83.14      9.09 o 
 -29   1   3       62.79       47.58      7.91 o 
 -28   1   3      390.33      299.54     10.65 o 
 -27   1   3      307.33      330.61     10.26 o 
 -26   1   3      212.42      225.97      8.60 o 
 -25   1   3       99.98       62.92      5.86 o 
 -24   1   3      167.25      168.14      7.72 o 
 -23   1   3      214.13      229.78      8.60 o 
 -22   1   3      134.18      117.04      6.25 o 
 -21   1   3      132.24      135.11      6.06 o 
 -20   1   3      774.92      728.62     11.43 o 
 -19   1   3       84.75       92.62      4.98 o 
 -18   1   3      263.14      307.45      7.82 o 
 -17   1   3       90.67       74.93      4.30 o 
 -16   1   3     1786.80     1839.83     18.86 o 
 -15   1   3      146.59      163.35      5.08 o 
 -14   1   3     1188.35     1145.30     13.68 o 
 -13   1   3      666.43      830.23     12.99 o 
 -12   1   3       94.24      133.26      4.88 o 
 -11   1   3     5280.03     5124.01     52.37 o 
 -10   1   3     2614.63     2413.02     28.14 o 
  -9   1   3     3336.20     3009.65    251.86 o 
  -8   1   3      639.84      618.23     11.43 o 
  -7   1   3     3055.99     3370.74     50.41 o 
  -6   1   3    15268.75    15288.98    279.12 o 
  -5   1   3      457.22      214.35    151.14 o 
  -4   1   3     6680.30     6388.01    107.17 o 
  -3   1   3     3412.09     1881.45   1132.31 o 
  -2   1   3    14561.72    13737.16    254.89 o 
  -1   1   3     2831.43     1767.73     87.44 o 
   0   1   3    28345.63    27180.94    388.15 o 
   1   1   3     2983.93     2710.80     90.47 o 
   2   1   3     4114.44     3947.44     64.77 o 
   3   1   3     1171.52     1320.86     86.56 o 
   4   1   3    17406.88    16769.18    296.71 o 
   5   1   3      131.54      152.50      6.64 o 
   6   1   3     7889.12     7395.26    109.62 o 
   7   1   3     2199.34     2035.03     25.50 o 
   8   1   3     8404.54     8237.41     80.99 o 
   9   1   3       84.32      103.46      4.20 o 
  10   1   3     3667.76     4071.42     37.42 o 
  11   1   3      100.21      120.17      3.61 o 
  12   1   3      810.80      953.52     10.65 o 
  13   1   3     8723.13     8968.87     68.19 o 
  14   1   3      750.39      764.67     10.06 o 
  15   1   3     2920.96     2884.40     25.50 o 
  16   1   3     1002.51      918.16     12.11 o 
  17   1   3      477.26      433.09      8.99 o 
  18   1   3     1800.84     1581.71     19.15 o 
  19   1   3      308.41      340.28      9.18 o 
  20   1   3      132.44      110.01      6.15 o 
  21   1   3     1244.99     1329.46     18.07 o 
  22   1   3       83.33       80.80      6.06 o 
  23   1   3      188.87      210.83      8.21 o 
  24   1   3      387.36      382.97     10.75 o 
  25   1   3       29.97       23.74      5.08 o 
  26   1   3       46.53       37.81      6.15 o 
  27   1   3      374.86      367.63     13.78 o 
  28   1   3        8.56       10.16      6.74 o 
  29   1   3      161.77      165.79     11.24 o 
  30   1   3      229.72      257.53     14.26 o 
  31   1   3       24.62        9.28      9.48 o 
  32   1   3        7.40       -0.68      9.57 o 
  33   1   3      106.03      123.68     15.92 o 
 -35   2   3      338.50      362.26     17.59 o 
 -34   2   3      333.67      357.47     17.49 o 
 -33   2   3      103.53       82.07     10.75 o 
 -32   2   3      116.12      108.83     10.65 o 
 -31   2   3       30.95        7.03      7.13 o 
 -30   2   3       76.06       68.19      7.91 o 
 -29   2   3      169.45      160.32      9.67 o 
 -28   2   3      103.70      105.32      8.30 o 
 -27   2   3       48.77       61.94      7.03 o 
 -26   2   3      223.54      194.91      9.67 o 
 -25   2   3     2006.76     1807.29     26.18 o 
 -24   2   3       34.08       37.22      5.57 o 
 -23   2   3      235.00      254.50      9.09 o 
 -22   2   3       50.58       52.95      5.18 o 
 -21   2   3       31.38       21.88      4.30 o 
 -20   2   3      107.39      101.21      5.76 o 
 -19   2   3      556.12      534.70     10.45 o 
 -18   2   3       40.01       14.95      3.52 o 
 -17   2   3      970.43     1041.55     14.95 o 
 -16   2   3     2980.90     2914.59     30.97 o 
 -15   2   3      787.12      828.57     12.80 o 
 -14   2   3     2065.20     2128.52     25.60 o 
 -13   2   3       23.17       33.31      3.42 o 
 -12   2   3      277.08      344.58      7.91 o 
 -11   2   3     1027.85     1063.82     15.05 o 
 -10   2   3       84.56       95.16      9.97 o 
  -9   2   3       71.56       67.31      5.08 o 
  -8   2   3    12378.98    12676.07    299.05 o 
  -7   2   3      979.17     1008.43     40.45 o 
  -6   2   3     2118.60     2196.52    122.41 o 
  -5   2   3     8446.93     9209.01    151.92 o 
  -4   2   3    43034.11    41157.36    461.42 o 
  -3   2   3    17713.62    17014.89    206.43 o 
  -2   2   3      446.01      450.19     15.44 o 
  -1   2   3     3847.45     4107.37     76.59 o 
   1   2   3    33374.10    31105.81    430.65 o 
   2   2   3    75128.66    71543.23    911.81 o 
   3   2   3    10205.75     9779.36    127.79 o 
   4   2   3       81.86       86.95      6.94 o 
   5   2   3      944.00      713.48     35.37 o 
   6   2   3      540.45      348.09     43.77 o 
   7   2   3       42.06       37.42      3.32 o 
   8   2   3     3257.44     3332.64     37.91 o 
   9   2   3     2772.92     2951.52     32.53 o 
  10   2   3       22.06       31.75      3.22 o 
  11   2   3      191.56      243.75      7.23 o 
  12   2   3      918.96     1039.79     13.19 o 
  13   2   3      699.71      704.00     10.75 o 
  14   2   3      565.12      616.37      9.67 o 
  15   2   3       14.75       13.48      3.03 o 
  16   2   3     1448.13     1346.85     16.41 o 
  17   2   3       19.81       29.02      3.91 o 
  18   2   3      222.69      227.05      7.03 o 
  19   2   3      237.88      250.79      8.70 o 
  20   2   3      335.22      325.33     10.45 o 
  21   2   3      117.95      158.07      8.01 o 
  22   2   3      169.57      181.81      8.50 o 
  23   2   3       22.44       12.41      5.47 o 
  24   2   3       49.45       32.44      7.33 o 
  25   2   3       59.02       35.66      6.55 o 
  26   2   3       84.33       84.12     10.75 o 
  27   2   3       32.64       13.38      6.94 o 
  28   2   3       30.78       12.80      7.33 o 
  29   2   3        8.85        0.59      8.21 o 
  30   2   3       19.06       24.72     11.33 o 
  31   2   3      255.04      273.16     19.44 o 
  32   2   3      197.44      235.74     18.27 o 
 -35   3   3       28.71       30.87     14.26 o 
 -34   3   3        4.65       -4.30     10.26 o 
 -33   3   3       57.95       47.68     11.04 o 
 -32   3   3       36.31       12.41      9.28 o 
 -31   3   3      109.53      103.75     12.31 o 
 -30   3   3       23.47       20.91      7.42 o 
 -29   3   3        7.03        1.27      6.74 o 
 -28   3   3       39.51       34.88      8.21 o 
 -27   3   3      236.05      254.50     12.99 o 
 -26   3   3       13.75       10.26      6.25 o 
 -25   3   3      475.59      474.81     14.17 o 
 -24   3   3      217.51      215.03      9.57 o 
 -23   3   3       42.89       68.39      6.45 o 
 -22   3   3      106.84      128.67      7.52 o 
 -21   3   3     1141.44     1020.15     17.39 o 
 -20   3   3      265.93      252.94      9.09 o 
 -19   3   3      445.37      491.22     10.55 o 
 -18   3   3      458.46      435.44      9.67 o 
 -17   3   3       91.46       72.69      5.08 o 
 -16   3   3     1115.13     1154.68     17.49 o 
 -15   3   3      193.94      202.82      7.23 o 
 -14   3   3      272.12      236.52      6.55 o 
 -13   3   3      983.07      876.54     12.80 o 
 -12   3   3     4829.41     4232.82    230.47 o 
 -11   3   3     2311.60     2325.67     25.01 o 
 -10   3   3     5587.55     6043.53     58.91 o 
  -9   3   3      607.33      577.39      8.21 o 
  -8   3   3      593.90      719.44     10.26 o 
  -7   3   3      860.99      702.34     10.94 o 
  -6   3   3      485.33      556.29      9.67 o 
  -5   3   3     4329.74     4018.47     56.47 o 
  -4   3   3     5200.02     4900.77    647.34 o 
  -3   3   3     7293.13     6702.20    111.67 o 
  -2   3   3     1848.32     2261.29     36.15 o 
  -1   3   3     1110.47     1205.38     31.95 o 
   0   3   3     1626.56     1489.58     37.61 o 
   1   3   3     2660.49     2653.35     50.90 o 
   2   3   3      386.96      388.15     12.02 o 
   3   3   3     2403.29     2162.42     47.68 o 
   4   3   3     2365.74     2248.01     24.62 o 
   5   3   3     2859.42     2999.98     30.68 o 
   6   3   3      505.86      669.22     10.84 o 
   7   3   3     2078.35     2085.44     22.96 o 
   8   3   3     1100.60     1215.15     17.39 o 
   9   3   3     2410.63     2584.18     31.65 o 
  10   3   3      798.13      820.26     13.09 o 
  11   3   3      187.87      194.51      7.82 o 
  12   3   3       17.33       12.31      3.32 o 
  13   3   3      628.70      622.33     13.58 o 
  14   3   3      142.21      110.10      6.74 o 
  15   3   3       77.62       58.23      5.08 o 
  16   3   3     1065.33     1009.21     16.80 o 
  17   3   3     1228.17     1192.59     19.05 o 
  18   3   3     1551.23     1339.52     22.08 o 
  19   3   3     1455.68     1418.66     23.15 o 
  20   3   3      445.79      519.55     15.53 o 
  21   3   3      235.81      244.24     11.72 o 
  22   3   3       73.57       78.94      8.21 o 
  23   3   3       17.27        4.79      5.76 o 
  24   3   3       27.72       22.08      6.64 o 
  25   3   3      278.74      265.15     14.46 o 
  26   3   3       34.59       24.52      7.42 o 
  27   3   3       79.47       80.21      8.79 o 
  28   3   3      135.22      138.44     12.02 o 
  29   3   3        4.19       -3.42      7.62 o 
  30   3   3       71.85       70.63     10.26 o 
  31   3   3       15.20        6.45     13.38 o 
  32   3   3       44.05       27.55     12.60 o 
 -34   4   3      231.66      274.24     19.15 o 
 -33   4   3        4.14       -6.45      9.87 o 
 -32   4   3       72.63       73.57     12.99 o 
 -31   4   3       53.84       51.19     10.75 o 
 -30   4   3      941.12      939.16     26.09 o 
 -29   4   3       28.52       28.23      8.50 o 
 -28   4   3       33.54       12.99      7.91 o 
 -27   4   3       13.80        9.09      7.23 o 
 -26   4   3      280.83      323.28     13.87 o 
 -25   4   3      482.75      477.74     16.02 o 
 -24   4   3       16.74       13.78      5.96 o 
 -23   4   3      165.95      156.61      9.57 o 
 -22   4   3      701.19      722.37     16.71 o 
 -21   4   3      136.54      127.10      7.42 o 
 -20   4   3     1924.32     1631.93     23.35 o 
 -19   4   3      408.60      371.74     11.63 o 
 -18   4   3     1789.96     1552.31     21.69 o 
 -17   4   3      182.11      163.84      7.03 o 
 -16   4   3       53.64       41.91      4.20 o 
 -15   4   3      365.29      387.37      8.79 o 
 -14   4   3      621.01      647.34     11.14 o 
 -13   4   3      148.34      188.16      6.35 o 
 -12   4   3      997.68     1060.50     14.36 o 
 -11   4   3      305.19      205.55      6.74 o 
 -10   4   3      782.20      834.92     12.60 o 
  -9   4   3      382.64      513.30     13.58 o 
  -8   4   3     8443.74     8736.84     88.32 o 
  -7   4   3     8485.86     8569.58     94.28 o 
  -6   4   3     1467.88     1269.47    181.62 o 
  -5   4   3      390.23      411.01     10.94 o 
  -4   4   3      273.55      322.50      8.70 o 
  -3   4   3      600.72      622.62     11.33 o 
  -2   4   3     1410.08     1378.41     21.00 o 
  -1   4   3      105.50      105.81      4.98 o 
   0   4   3     2184.23     2297.54     34.10 o 
   1   4   3     3575.22     3868.60     49.24 o 
   2   4   3     4625.54     4598.49     50.12 o 
   3   4   3    12307.60    11565.75    114.50 o 
   4   4   3      757.94      801.70     15.14 o 
   5   4   3     9456.80     9421.69    100.14 o 
   6   4   3     4695.23     4888.17     54.22 o 
   7   4   3     3382.09     3289.06     35.76 o 
   8   4   3      235.21      206.53      5.08 o 
   9   4   3     1976.58     2006.30     23.45 o 
  10   4   3      966.19      968.47     15.92 o 
  11   4   3      168.76      171.36      7.82 o 
  12   4   3       36.81       50.61      5.86 o 
  13   4   3       49.16       25.79      4.20 o 
  14   4   3      217.32      190.80      7.62 o 
  15   4   3      131.76      133.55      6.84 o 
  16   4   3       97.50       90.76      6.15 o 
  17   4   3      723.99      692.48     14.07 o 
  18   4   3       27.09       23.06      5.08 o 
  19   4   3      134.50      133.55      8.30 o 
  20   4   3      302.69      316.05     12.02 o 
  21   4   3      112.37       93.40      8.30 o 
  22   4   3      179.69      186.31     10.84 o 
  23   4   3       90.76       83.53      8.60 o 
  24   4   3       65.09       72.10      8.50 o 
  25   4   3      214.34      196.57     16.12 o 
  26   4   3      347.06      341.35     14.56 o 
  27   4   3      625.76      606.01     20.71 o 
  28   4   3       33.00       14.75      8.40 o 
  29   4   3      501.25      497.37     20.32 o 
  30   4   3       25.64       30.87     16.22 o 
  31   4   3       17.78       14.26     10.75 o 
 -33   5   3      142.27      163.25     15.83 o 
 -32   5   3      147.65      155.24     16.71 o 
 -31   5   3      356.56      406.52     19.83 o 
 -30   5   3       20.41        9.09      8.50 o 
 -29   5   3        0.03        1.07      7.82 o 
 -28   5   3       55.84       58.91      8.99 o 
 -27   5   3       37.98       35.46      7.52 o 
 -26   5   3      442.53      444.52     15.44 o 
 -25   5   3      303.52      293.68     12.70 o 
 -24   5   3      328.80      289.38     12.11 o 
 -23   5   3       47.62       44.45      7.03 o 
 -22   5   3      107.84      100.73      7.23 o 
 -21   5   3        3.79        4.79      4.98 o 
 -20   5   3        7.90        8.89      4.20 o 
 -19   5   3       28.01        3.52      3.91 o 
 -18   5   3      325.15      347.80      9.48 o 
 -17   5   3      780.03      745.43     15.14 o 
 -16   5   3     1263.19     1342.55     23.45 o 
 -15   5   3      486.96      560.78     12.99 o 
 -14   5   3      745.32      716.02     14.46 o 
 -13   5   3      100.99       79.92      5.57 o 
 -12   5   3        3.10       -3.03      3.03 o 
 -11   5   3      256.13      287.91      7.42 o 
 -10   5   3      171.16      185.04      7.33 o 
  -9   5   3     2231.47     2096.77    199.59 o 
  -8   5   3      501.01      547.49     12.02 o 
  -7   5   3     5320.22     5729.24    116.45 o 
  -6   5   3      770.11      816.16     12.60 o 
  -5   5   3      505.72      462.59     12.60 o 
  -4   5   3     6419.90     6781.43     72.20 o 
  -3   5   3     1443.91     1447.09     23.54 o 
  -2   5   3      156.27      260.56      8.50 o 
  -1   5   3      272.87      224.02      9.09 o 
   0   5   3      464.16      490.24      9.57 o 
   1   5   3     1737.32     1783.55     29.41 o 
   2   5   3      241.78      302.96      9.09 o 
   3   5   3     7574.81     7821.22     96.52 o 
   4   5   3      396.21      488.88     14.07 o 
   5   5   3     2511.47     2984.74     38.30 o 
   6   5   3     2525.15     2757.10     35.76 o 
   7   5   3     2176.82     2231.49     30.48 o 
   8   5   3       66.94       83.34      6.35 o 
   9   5   3        2.53        1.76      2.93 o 
  10   5   3      104.77       86.66      6.15 o 
  11   5   3      113.55       83.92      5.86 o 
  12   5   3      126.41      127.69      7.23 o 
  13   5   3     1067.92     1097.62     15.83 o 
  14   5   3      512.14      495.62     11.43 o 
  15   5   3     3553.39     3296.78     40.35 o 
  16   5   3       23.35       12.60      4.30 o 
  17   5   3      106.96       89.20      6.45 o 
  18   5   3        3.56        2.34      4.40 o 
  19   5   3       60.08       54.91      6.15 o 
  20   5   3      103.83      104.93      8.40 o 
  21   5   3       42.15       25.79      6.94 o 
  22   5   3       27.69       18.76      6.64 o 
  23   5   3      262.04      242.19     12.60 o 
  24   5   3       28.38       21.30      7.42 o 
  25   5   3      141.94      146.64     11.04 o 
  26   5   3        0.04       -6.84      6.84 o 
  27   5   3      242.38      235.25     14.36 o 
  28   5   3       28.82        8.11     10.84 o 
  29   5   3      107.70      108.74     12.51 o 
  30   5   3       11.04       -9.38      9.38 o 
 -32   6   3       12.08      -17.10     17.10 o 
 -31   6   3      103.47       90.08     17.88 o 
 -30   6   3     1185.18     1178.71     33.71 o 
 -29   6   3      458.87      441.49     21.30 o 
 -28   6   3       90.45       80.31     11.82 o 
 -27   6   3       74.53       73.96     10.45 o 
 -26   6   3      112.60      105.32     11.33 o 
 -25   6   3      159.73      128.86     11.53 o 
 -24   6   3        8.04        8.99      7.72 o 
 -23   6   3      365.05      358.65     15.63 o 
 -22   6   3      197.89      180.25     11.43 o 
 -21   6   3       99.66       81.58      8.99 o 
 -20   6   3       50.95       61.94      7.62 o 
 -19   6   3       82.06       77.28      7.82 o 
 -18   6   3     1532.57     1427.84     25.89 o 
 -17   6   3      189.77      159.34      9.38 o 
 -16   6   3      171.06      158.76      8.60 o 
 -15   6   3     1666.38     1519.09     24.23 o 
 -14   6   3       62.07       72.59      5.96 o 
 -13   6   3       47.61       83.53      5.96 o 
 -12   6   3      385.65      333.83      9.48 o 
 -11   6   3      533.89      430.16     13.19 o 
 -10   6   3     1660.94     1608.58     20.32 o 
  -9   6   3       65.89       80.60      6.15 o 
  -8   6   3      203.00      239.65      8.89 o 
  -7   6   3       81.46       80.80      5.57 o 
  -6   6   3      976.44     1074.67     15.05 o 
  -5   6   3      258.16      230.27      8.89 o 
  -4   6   3      808.81      839.31     16.80 o 
  -3   6   3      343.43      337.54      9.57 o 
  -2   6   3     2053.94     1960.87     28.72 o 
  -1   6   3      179.87      191.39      8.30 o 
   0   6   3      212.26      180.64      5.28 o 
   1   6   3       60.41       65.65      6.06 o 
   2   6   3      369.30      329.53      9.38 o 
   3   6   3       92.88      124.56      6.74 o 
   4   6   3      299.78      329.14      8.60 o 
   5   6   3     2718.32     2962.56     42.01 o 
   6   6   3      806.34      812.54     15.34 o 
   7   6   3     2205.36     2347.56     30.29 o 
   8   6   3      769.88      818.21     19.64 o 
   9   6   3      351.67      320.64      9.97 o 
  10   6   3      204.69      203.21     10.65 o 
  11   6   3      842.23      756.66     18.27 o 
  12   6   3     1160.98     1021.32     18.86 o 
  13   6   3       12.86       11.24      5.28 o 
  14   6   3      581.36      533.33     14.65 o 
  15   6   3      155.56      167.84      9.28 o 
  16   6   3       27.89       12.21      6.74 o 
  17   6   3      448.99      408.86     14.26 o 
  18   6   3       57.86       71.90      7.82 o 
  19   6   3      389.10      412.28     15.44 o 
  20   6   3      635.61      607.97     17.68 o 
  21   6   3       53.03       54.51      8.40 o 
  22   6   3       60.32       62.62     10.36 o 
  23   6   3       22.34       12.11      8.99 o 
  24   6   3      608.89      602.11     23.45 o 
  25   6   3       50.95       31.46     12.80 o 
  26   6   3      797.74      779.43     28.23 o 
  27   6   3      147.96      138.92     17.00 o 
  28   6   3       19.88       19.15     13.78 o 
  29   6   3       68.99       57.25     15.63 o 
 -31   7   3      357.91      369.98     29.21 o 
 -30   7   3        7.39       14.85     12.99 o 
 -29   7   3      101.34       91.64     16.02 o 
 -28   7   3       89.37       78.26     12.51 o 
 -27   7   3       17.59        9.48      9.48 o 
 -26   7   3       63.99       76.11     11.24 o 
 -25   7   3      245.40      200.18     14.46 o 
 -24   7   3        5.55       -3.03      6.94 o 
 -23   7   3       88.11       84.12     11.92 o 
 -22   7   3        0.31       -0.29      6.55 o 
 -21   7   3      169.11      180.15     11.53 o 
 -20   7   3        5.36        2.64      5.96 o 
 -19   7   3      723.90      639.23     17.19 o 
 -18   7   3      518.65      479.30     15.53 o 
 -17   7   3     1050.70     1005.20     20.91 o 
 -16   7   3       31.14       35.85      5.96 o 
 -15   7   3      139.97      153.58      8.70 o 
 -14   7   3       61.85       56.86      5.86 o 
 -13   7   3       33.04       36.93      5.18 o 
 -12   7   3       18.59       17.88      4.20 o 
 -11   7   3      104.25       89.29      5.28 o 
 -10   7   3       52.82       72.59      5.57 o 
  -9   7   3      577.63      629.66     14.46 o 
  -8   7   3      879.43      940.92     16.12 o 
  -7   7   3       55.81       66.53      6.06 o 
  -6   7   3      872.26      856.51     16.12 o 
  -5   7   3      148.81      158.56      8.01 o 
  -4   7   3      311.35      320.05     10.65 o 
  -3   7   3       40.85       41.33      4.88 o 
  -2   7   3      110.23      108.15      6.45 o 
  -1   7   3      152.82      157.78      5.08 o 
   0   7   3      551.34      521.02     10.55 o 
   1   7   3      567.30      575.34     10.65 o 
   2   7   3      577.25      575.24     13.38 o 
   3   7   3      642.90      684.46     14.85 o 
   4   7   3      536.16      549.94     13.38 o 
   5   7   3      118.21      140.20      6.45 o 
   6   7   3       60.75       71.51      4.79 o 
   7   7   3       31.43       21.10      3.91 o 
   8   7   3      305.22      293.97      9.97 o 
   9   7   3       45.46       40.35      5.28 o 
  10   7   3      444.75      397.82     13.87 o 
  11   7   3      278.30      259.58     10.75 o 
  12   7   3     1895.19     1695.92     26.67 o 
  13   7   3      138.07      168.92      9.09 o 
  14   7   3     1228.90     1126.15     21.49 o 
  15   7   3      731.02      730.68     18.37 o 
  16   7   3      141.97      151.23     10.06 o 
  17   7   3       16.97       22.76      6.84 o 
  18   7   3       12.42       12.90      6.64 o 
  19   7   3        3.71        4.88      6.74 o 
  20   7   3       19.64        8.30      7.72 o 
  21   7   3       51.16       35.56      9.97 o 
  22   7   3       19.99       17.29      9.38 o 
  23   7   3       24.20       23.84     10.06 o 
  24   7   3        2.49        1.86     10.55 o 
  25   7   3      349.13      336.66     22.57 o 
  26   7   3      230.66      221.19     28.23 o 
  27   7   3       77.20       55.30     20.13 o 
  28   7   3       31.68       25.89     16.61 o 
 -29   8   3       51.39       29.99     15.44 o 
 -28   8   3       80.21       74.05     14.36 o 
 -27   8   3       47.42       38.30     10.94 o 
 -26   8   3      396.51      416.68     20.52 o 
 -25   8   3       10.71       19.44      8.79 o 
 -24   8   3      141.42      130.52     13.58 o 
 -23   8   3       22.92       30.87      8.50 o 
 -22   8   3       13.39       28.72      7.91 o 
 -21   8   3       17.13       15.34      7.33 o 
 -20   8   3       48.07       43.67      7.72 o 
 -19   8   3      177.53      201.16     11.53 o 
 -18   8   3       62.28       56.57      7.62 o 
 -17   8   3        7.72        4.69      5.67 o 
 -16   8   3        4.85       -1.07      5.08 o 
 -15   8   3      943.45      906.33     19.34 o 
 -14   8   3      844.44      812.54     17.59 o 
 -13   8   3      258.37      267.88     12.02 o 
 -12   8   3     1026.35      975.70     17.00 o 
 -11   8   3      693.30      610.41     17.78 o 
 -10   8   3      128.51      149.67      7.52 o 
  -9   8   3      194.88      209.07     10.45 o 
  -8   8   3       65.13       82.16      7.03 o 
  -7   8   3      173.14      197.54      9.38 o 
  -6   8   3      497.12      494.25     13.29 o 
  -5   8   3      736.32      668.25     15.44 o 
  -4   8   3      121.78      120.56      7.52 o 
  -3   8   3      130.50      135.60      9.09 o 
  -2   8   3      587.60      578.27     13.97 o 
  -1   8   3      548.45      568.11     11.92 o 
   0   8   3      818.34      795.15     15.05 o 
   1   8   3      139.71      142.54      6.64 o 
   2   8   3      438.78      524.24     12.80 o 
   3   8   3       40.05       40.06      5.67 o 
   4   8   3       15.12        6.55      4.88 o 
   5   8   3      831.10      963.10     18.17 o 
   6   8   3     2344.71     2218.31     37.91 o 
   7   8   3     1723.50     1697.48     31.56 o 
   8   8   3      779.77      747.28     16.22 o 
   9   8   3      225.60      235.45     13.19 o 
  10   8   3       21.90       19.44      5.57 o 
  11   8   3       63.14       74.45      7.23 o 
  12   8   3      440.43      415.11     19.64 o 
  13   8   3       13.88       15.73      6.06 o 
  14   8   3       42.52       21.10      6.74 o 
  15   8   3       74.38       54.51      8.11 o 
  16   8   3      145.34      169.60     11.72 o 
  17   8   3      394.15      366.85     15.83 o 
  18   8   3       48.29       40.06      8.11 o 
  19   8   3       73.30       63.80      9.38 o 
  20   8   3      158.02      144.30     12.41 o 
  21   8   3      159.39      196.27     14.17 o 
  22   8   3        0.79        5.76      8.70 o 
  23   8   3       70.12       54.12     11.82 o 
  24   8   3      506.08      528.15     27.06 o 
  25   8   3      482.24      542.32     31.26 o 
  26   8   3      269.99      298.27     46.21 o 
 -27   9   3      506.22      485.26     35.27 o 
 -26   9   3      314.25      335.88     19.93 o 
 -25   9   3      285.90      281.76     16.90 o 
 -24   9   3       43.13       35.76     10.26 o 
 -23   9   3      126.46      150.45     12.90 o 
 -22   9   3       77.99       52.76      9.77 o 
 -21   9   3       48.03       33.71      8.11 o 
 -20   9   3      193.79      182.69     11.72 o 
 -19   9   3       28.21       30.68      7.33 o 
 -18   9   3      364.57      316.05     13.78 o 
 -17   9   3      258.34      252.35     13.58 o 
 -16   9   3       12.54       -0.59      5.67 o 
 -15   9   3        3.36       -2.05      5.47 o 
 -14   9   3       72.65       68.58      7.82 o 
 -13   9   3      182.53      197.05      8.79 o 
 -12   9   3      181.41      153.29     12.11 o 
 -11   9   3       77.05       68.29      9.28 o 
 -10   9   3       24.69       19.34      6.55 o 
  -9   9   3        4.35        1.07      5.18 o 
  -8   9   3      319.46      270.33     11.92 o 
  -7   9   3      175.06      190.22      9.77 o 
  -6   9   3        9.85        8.70      4.98 o 
  -5   9   3      199.23      165.89      8.99 o 
  -4   9   3     1031.53     1025.33     21.79 o 
  -3   9   3        0.52       -1.95      4.79 o 
  -2   9   3       95.49       70.83      5.76 o 
  -1   9   3        7.09       10.06      5.37 o 
   0   9   3        0.66       -2.44      4.20 o 
   1   9   3      151.05      148.79      8.01 o 
   2   9   3      105.33      114.11      7.52 o 
   3   9   3       44.26       51.29      6.64 o 
   4   9   3      720.65      703.22     20.52 o 
   5   9   3       92.75       92.03      7.23 o 
   6   9   3        6.05        2.93      5.18 o 
   7   9   3      179.62      163.15     11.43 o 
   8   9   3      251.98      232.62     12.11 o 
   9   9   3       14.57       21.59      6.64 o 
  10   9   3       88.45       89.78      9.09 o 
  11   9   3      269.10      271.99     11.33 o 
  12   9   3       45.71       34.19      7.42 o 
  13   9   3       46.88       35.07      9.67 o 
  14   9   3      534.40      478.13     20.81 o 
  15   9   3       28.87       35.66      8.01 o 
  16   9   3      377.59      387.27     16.61 o 
  17   9   3      162.39      126.03     11.14 o 
  18   9   3      197.10      220.01     14.85 o 
  19   9   3       35.08       46.41     10.06 o 
  20   9   3       25.13       19.83      9.38 o 
  21   9   3      527.84      462.59     21.88 o 
  22   9   3      290.26      301.30     19.93 o 
  23   9   3      630.23      550.33     26.38 o 
  24   9   3       40.16       28.92     14.65 o 
 -25  10   3       22.95       15.73     12.31 o 
 -24  10   3      185.79      210.05     21.49 o 
 -23  10   3       21.67       29.50     11.82 o 
 -22  10   3        9.54       -3.22      8.99 o 
 -21  10   3       20.69       24.03      9.48 o 
 -20  10   3      113.41       97.40     13.78 o 
 -19  10   3      127.85      105.81     13.48 o 
 -18  10   3       39.68       53.15     10.55 o 
 -17  10   3        5.68        4.98      6.84 o 
 -16  10   3      468.24      402.02     17.29 o 
 -15  10   3        4.93        5.47      7.33 o 
 -14  10   3      266.93      264.17     14.46 o 
 -13  10   3       20.55       21.40      9.18 o 
 -12  10   3      170.57      169.11     21.79 o 
 -11  10   3       75.42       72.39     10.94 o 
 -10  10   3      303.51      329.73     18.56 o 
  -9  10   3       85.99       90.27     10.26 o 
  -8  10   3      102.37       96.04     10.36 o 
  -7  10   3       81.18       70.54      8.40 o 
  -6  10   3      170.10      176.83     10.75 o 
  -5  10   3      596.98      542.90     16.32 o 
  -4  10   3      467.28      460.05     15.83 o 
  -3  10   3      137.45      129.25      9.87 o 
  -2  10   3       16.74        6.74      5.76 o 
  -1  10   3      180.08      182.69      9.57 o 
   0  10   3       97.78      100.82      7.82 o 
   1  10   3     1276.67     1293.51     31.36 o 
   2  10   3       43.82       39.37      6.35 o 
   3  10   3      153.72      156.71     10.36 o 
   4  10   3      369.71      358.55     14.95 o 
   5  10   3      198.85      195.20     11.14 o 
   6  10   3     1039.40      976.38     23.25 o 
   7  10   3      620.35      643.63     19.05 o 
   8  10   3      141.92      136.48     10.26 o 
   9  10   3       29.89       14.46      8.40 o 
  10  10   3      263.00      226.17     16.02 o 
  11  10   3       33.39       25.99      7.91 o 
  12  10   3       51.53       56.96      9.28 o 
  13  10   3       40.21       39.86     13.78 o 
  14  10   3       10.84        8.11     10.65 o 
  15  10   3       22.80        4.01      8.01 o 
  16  10   3       12.04       14.56      7.72 o 
  17  10   3      499.18      496.20     19.25 o 
  18  10   3       17.73       12.41      8.70 o 
  19  10   3       36.22       27.36      9.77 o 
  20  10   3       64.23       62.92     12.99 o 
  21  10   3      361.18      372.42     24.13 o 
  22  10   3       45.59       24.52     13.09 o 
 -22  11   3        0.29        2.64     12.51 o 
 -21  11   3       86.17       83.24     11.04 o 
 -20  11   3      212.82      275.41     22.37 o 
 -19  11   3        8.25       16.02     13.19 o 
 -18  11   3        8.49       -0.10      9.57 o 
 -17  11   3       19.35       39.86     16.61 o 
 -16  11   3       11.70       12.41      9.18 o 
 -15  11   3       36.55       39.66      9.87 o 
 -14  11   3       72.53       91.05     16.71 o 
 -13  11   3       28.98       48.16     14.26 o 
 -12  11   3       26.39       29.99     12.90 o 
 -11  11   3       86.07       69.66     14.85 o 
 -10  11   3       43.10       48.95     13.09 o 
  -9  11   3      267.95      258.31     23.15 o 
  -8  11   3       67.91       76.59     14.07 o 
  -7  11   3       23.42       18.17      8.70 o 
  -6  11   3      100.32      116.55     11.63 o 
  -5  11   3       79.01       79.82      9.18 o 
  -4  11   3       25.26       33.41      7.33 o 
  -3  11   3        9.30        9.09      5.47 o 
  -2  11   3       32.53       21.10      6.15 o 
  -1  11   3        2.50       -4.30      5.57 o 
   0  11   3       85.28       47.77      9.38 o 
   1  11   3      335.78      365.68     13.78 o 
   2  11   3     1060.73     1091.57     26.09 o 
   3  11   3       47.97       43.38      7.42 o 
   4  11   3      212.78      228.12     12.21 o 
   5  11   3      410.03      400.95     15.24 o 
   6  11   3       39.99       49.63     11.63 o 
   7  11   3      540.47      510.37     21.98 o 
   8  11   3       29.99       51.78      8.70 o 
   9  11   3      285.47      281.66     14.95 o 
  10  11   3      330.50      344.77     16.61 o 
  11  11   3       73.94       65.36     12.70 o 
  12  11   3       10.46       34.88      9.09 o 
  13  11   3       20.44       31.46      9.87 o 
  14  11   3      150.25      101.41     12.80 o 
  15  11   3       52.28       63.60     13.48 o 
  16  11   3      110.16      102.48     13.78 o 
  17  11   3       19.97       47.68     14.36 o 
  18  11   3      128.94      133.06     20.03 o 
  19  11   3        0.03       -3.71     14.46 o 
 -18  12   3       53.35       34.78     13.68 o 
 -17  12   3       54.50       58.72     17.39 o 
 -16  12   3       51.25       53.05     22.86 o 
 -15  12   3        1.18        6.35     35.76 o 
 -14  12   3       40.81       50.51     31.56 o 
 -13  12   3       45.15       39.66     15.05 o 
 -12  12   3       76.52       89.20     16.71 o 
 -11  12   3       87.28      118.02     26.57 o 
 -10  12   3       28.15       32.83     20.81 o 
  -9  12   3       45.74       17.78     12.31 o 
  -8  12   3       84.34       76.59     21.40 o 
  -7  12   3      213.82      213.37     20.61 o 
  -6  12   3      560.23      592.34     57.15 o 
  -5  12   3      133.81      166.77     17.19 o 
  -4  12   3      105.62      141.76     10.75 o 
  -3  12   3      207.34      203.31     12.21 o 
  -2  12   3      140.49      153.58     11.24 o 
  -1  12   3      110.11      103.85      9.57 o 
   0  12   3      142.82      171.16     11.24 o 
   1  12   3        8.51        6.06      8.11 o 
   2  12   3      135.77      170.77     11.82 o 
   3  12   3       95.60       99.94      9.97 o 
   4  12   3       24.45       37.12      8.40 o 
   5  12   3       86.80      117.92     14.85 o 
   6  12   3      252.96      248.93     18.76 o 
   7  12   3        3.17       12.70     14.75 o 
   8  12   3      387.48      386.39     16.71 o 
   9  12   3       79.97       93.50     11.53 o 
  10  12   3       37.04       54.03     12.41 o 
  11  12   3       34.43       37.91     12.70 o 
  12  12   3        9.37       26.28     13.87 o 
  13  12   3        5.92       18.95     11.53 o 
  14  12   3       27.00       48.56     13.48 o 
  15  12   3        3.92       -0.98     12.70 o 
 -13  13   3       25.33       17.68     21.79 o 
 -12  13   3       44.32       30.97     22.57 o 
 -11  13   3       13.21       -9.87     18.95 o 
 -10  13   3       19.35       62.53     41.91 o 
  -9  13   3      274.81      316.34     29.70 o 
  -8  13   3       65.57       85.00     18.56 o 
  -7  13   3       75.49      133.26     30.68 o 
  -6  13   3      420.19      455.46     40.06 o 
  -5  13   3      114.11      111.08     17.00 o 
  -4  13   3       59.29       56.37     12.80 o 
  -3  13   3       98.51      101.12     10.55 o 
  -2  13   3      130.13      100.24     12.60 o 
  -1  13   3       29.68       38.00     12.02 o 
   0  13   3      101.35      122.32     11.82 o 
   1  13   3      260.50      229.39     17.88 o 
   2  13   3      260.01      271.30     25.50 o 
   3  13   3      192.64      216.01     25.50 o 
   4  13   3       10.30       52.07     12.99 o 
   5  13   3       81.17      114.01     34.98 o 
   6  13   3      114.43      121.24     31.46 o 
   7  13   3        2.80       -0.29     19.54 o 
   8  13   3        3.09      -17.98     17.98 o 
   9  13   3        3.58      -15.92     18.37 o 
  10  13   3       32.67       28.72     22.57 o 
 -36   0   4      181.91      184.55     24.03 o 
 -35   0   4      648.69      666.88     35.27 o 
 -34   0   4      197.60      206.04     21.98 o 
 -33   0   4      465.33      458.39     21.20 o 
 -32   0   4      210.26      216.01     20.42 o 
 -31   0   4      269.58      236.04     15.73 o 
 -30   0   4      102.07       92.03     12.51 o 
 -29   0   4      144.38      134.14     12.70 o 
 -28   0   4      703.21      692.67     22.76 o 
 -27   0   4       21.25       25.69      8.89 o 
 -26   0   4      202.92      226.17     12.99 o 
 -25   0   4       37.84       30.87      7.72 o 
 -24   0   4      209.06      228.32     10.55 o 
 -23   0   4      182.92      187.48      9.67 o 
 -22   0   4      402.67      367.73     11.82 o 
 -21   0   4      937.34      755.39     16.90 o 
 -20   0   4       19.35       22.96      5.08 o 
 -19   0   4      372.02      342.04     16.80 o 
 -18   0   4     5875.01     6040.01    101.60 o 
 -17   0   4     1354.68     1459.98     28.14 o 
 -16   0   4     3073.49     3303.52     44.06 o 
 -15   0   4        4.99       26.96      4.20 o 
 -14   0   4      119.43      100.14      5.67 o 
 -13   0   4     8991.09     9220.05    114.70 o 
 -12   0   4     1494.62     1415.63     33.22 o 
 -11   0   4     5156.73     5690.45     81.87 o 
 -10   0   4      938.79      976.09     23.45 o 
  -9   0   4     5906.69     5845.60    136.09 o 
  -8   0   4     8757.02     8603.68    160.03 o 
  -7   0   4     2088.99     1851.94     37.81 o 
  -6   0   4    23760.13    24511.86    444.42 o 
  -5   0   4    16389.17    14731.52    458.88 o 
  -4   0   4     2653.15     2669.47     62.23 o 
  -3   0   4     6969.50     6149.63    137.07 o 
  -2   0   4     1298.53     1133.09     47.38 o 
  -1   0   4     6682.79     6148.75    144.98 o 
   0   0   4      393.31      150.26      9.97 o 
   1   0   4    11675.28    10096.29    384.34 o 
   2   0   4    23989.09    24239.28    439.05 o 
   3   0   4      197.78      184.74     11.33 o 
   4   0   4     2436.57     2333.39     35.46 o 
   5   0   4     9628.16     9654.80    146.55 o 
   6   0   4     3739.31     3775.98     53.54 o 
   7   0   4     5475.29     5798.31     72.98 o 
   8   0   4      679.61      585.50     10.84 o 
   9   0   4     3030.60     3354.32     37.32 o 
  10   0   4      599.64      514.67      9.48 o 
  11   0   4        2.08        6.25      2.64 o 
  12   0   4     1189.98     1283.35     18.86 o 
  13   0   4      172.96      178.79      7.23 o 
  14   0   4     1167.34     1273.58     19.73 o 
  15   0   4     2513.64     2386.54     34.98 o 
  16   0   4      223.73      214.74      8.99 o 
  17   0   4      288.43      297.00     10.75 o 
  18   0   4       75.82       96.04      7.23 o 
  19   0   4      986.18     1022.01     19.44 o 
  20   0   4      941.51      908.78     18.37 o 
  21   0   4      459.90      501.77     15.24 o 
  22   0   4     1726.21     1655.96     33.12 o 
  23   0   4        7.41        8.70      7.13 o 
  24   0   4      180.96      160.42     12.31 o 
  25   0   4      115.79      110.01     11.33 o 
  26   0   4       18.82       18.37      8.50 o 
  27   0   4      196.43      220.40     14.65 o 
  28   0   4      500.77      530.10     21.30 o 
  29   0   4      151.14      147.91     13.09 o 
  30   0   4       53.45       46.21     11.43 o 
  31   0   4       58.40       72.39     17.98 o 
  32   0   4       28.34       18.56     21.69 o 
 -36   1   4       15.11        8.21      9.77 o 
 -35   1   4       65.49       61.45     10.55 o 
 -34   1   4       13.67        3.42      8.70 o 
 -33   1   4       40.49       38.69      9.09 o 
 -32   1   4       52.46       74.45      9.57 o 
 -31   1   4       52.19       41.23      8.40 o 
 -30   1   4        8.96        0.78      6.64 o 
 -29   1   4      619.94      573.68     14.26 o 
 -28   1   4       60.35       68.97      6.84 o 
 -27   1   4       71.37       70.15      6.15 o 
 -26   1   4       98.26       92.13      6.55 o 
 -25   1   4      292.16      270.62      9.38 o 
 -24   1   4     1049.88      956.06     16.71 o 
 -23   1   4      322.63      283.61      8.89 o 
 -22   1   4       87.76       93.11      5.86 o 
 -21   1   4      430.81      419.71     10.16 o 
 -20   1   4       99.65       86.66      5.18 o 
 -19   1   4        0.41       -3.22      3.22 o 
 -18   1   4      170.36      175.95      6.15 o 
 -17   1   4       36.10       24.91      3.32 o 
 -16   1   4       58.81       62.33      3.71 o 
 -15   1   4      265.59      383.07      7.03 o 
 -14   1   4      593.75      628.78      9.48 o 
 -13   1   4     1691.97     1758.06     23.25 o 
 -12   1   4      420.00      447.84      8.70 o 
 -11   1   4      134.50      114.70      4.69 o 
 -10   1   4      586.70      497.77      8.89 o 
  -9   1   4     5033.27     5354.96     85.09 o 
  -8   1   4     4678.99     4538.31     60.57 o 
  -7   1   4      535.75      540.75     19.15 o 
  -6   1   4     2148.63     2148.06     28.53 o 
  -5   1   4     1238.70     1080.72     68.19 o 
  -4   1   4      531.65      521.21     36.64 o 
  -3   1   4      572.52      474.32     68.68 o 
  -2   1   4     3829.87     3714.14    105.51 o 
  -1   1   4     3028.27     2790.32     48.65 o 
   0   1   4     1891.40     1680.68     27.26 o 
   1   1   4     4698.52     4756.28     71.03 o 
   2   1   4      829.39      705.66     24.91 o 
   3   1   4     5990.15     5652.35     67.51 o 
   4   1   4     3813.72     3630.03     49.04 o 
   5   1   4    11349.12    11618.41    162.57 o 
   6   1   4      935.20      901.84     13.87 o 
   7   1   4      918.67      896.17     12.90 o 
   8   1   4     3327.64     3327.26     35.37 o 
   9   1   4      179.66      155.34      5.67 o 
  10   1   4       62.46       66.73      3.81 o 
  11   1   4      395.27      396.55      6.55 o 
  12   1   4      430.15      414.33      8.60 o 
  13   1   4      467.96      418.14      7.23 o 
  14   1   4     1107.06     1067.92     14.07 o 
  15   1   4        0.07       -2.44      2.44 o 
  16   1   4      430.12      396.75      8.40 o 
  17   1   4      686.55      618.62     10.36 o 
  18   1   4      552.43      501.28     10.36 o 
  19   1   4      238.31      238.87      8.01 o 
  20   1   4      261.54      263.00      8.50 o 
  21   1   4      727.37      719.93     12.99 o 
  22   1   4       75.46       82.85      5.96 o 
  23   1   4      191.72      206.04      8.50 o 
  24   1   4       19.09       23.25      5.08 o 
  25   1   4       96.12      103.46      7.62 o 
  26   1   4       73.34       82.16      7.13 o 
  27   1   4        9.12       -2.54      6.55 o 
  28   1   4      104.30      101.80     10.45 o 
  29   1   4       13.75       10.45      8.21 o 
  30   1   4       26.52       11.72      8.50 o 
  31   1   4       41.26       39.08     10.45 o 
  32   1   4      199.78      196.86     16.22 o 
 -36   2   4       81.06       95.25     12.41 o 
 -35   2   4       93.63       83.04     12.11 o 
 -34   2   4        5.83       -8.70      8.70 o 
 -33   2   4       70.84       43.18      9.28 o 
 -32   2   4       28.85        9.57      7.52 o 
 -31   2   4       25.15        4.40      6.64 o 
 -30   2   4        8.84       -2.25      6.06 o 
 -29   2   4       41.92       36.93      6.94 o 
 -28   2   4      165.46      149.87      8.89 o 
 -27   2   4      254.66      249.32     11.24 o 
 -26   2   4      238.61      251.96     11.04 o 
 -25   2   4       43.68       35.56      5.76 o 
 -24   2   4       34.72       31.46      5.28 o 
 -23   2   4     1030.51      883.08     14.95 o 
 -22   2   4      411.17      431.04     10.55 o 
 -21   2   4     2311.54     2082.21     25.60 o 
 -20   2   4      346.83      309.21      9.18 o 
 -19   2   4     1074.89      996.31     15.83 o 
 -18   2   4     1169.92     1141.20     16.90 o 
 -17   2   4      171.51      186.01      6.94 o 
 -16   2   4      328.14      417.85     11.92 o 
 -15   2   4      199.69      173.51      6.15 o 
 -14   2   4      195.21      169.80      6.45 o 
 -13   2   4     4049.22     4674.31     49.24 o 
 -12   2   4       48.67       54.61      3.71 o 
 -11   2   4     1143.88     1142.57     14.85 o 
 -10   2   4     2063.08     2421.03     32.73 o 
  -9   2   4       51.94       35.07      3.52 o 
  -8   2   4      653.12      552.96     23.25 o 
  -7   2   4    23846.56    22990.03    341.35 o 
  -6   2   4     6712.66     6834.39    126.71 o 
  -5   2   4     5870.80     5140.32    470.90 o 
  -4   2   4     8044.90     7766.22    103.95 o 
  -3   2   4      925.37      965.44     16.80 o 
  -2   2   4       15.02       15.53      5.47 o 
  -1   2   4     4414.13     4174.29    258.12 o 
   0   2   4     3238.10     3223.31     70.24 o 
   1   2   4     3050.44     2699.46    112.74 o 
   2   2   4     1019.77     1011.16     85.58 o 
   3   2   4     2774.42     2706.79    108.74 o 
   4   2   4      327.10      341.45      8.01 o 
   5   2   4       44.19       52.95      3.61 o 
   6   2   4    10021.06    10106.16    106.49 o 
   7   2   4      457.84      452.92      8.21 o 
   8   2   4      185.40      187.19      5.86 o 
   9   2   4     4445.32     4512.42     43.48 o 
  10   2   4      237.68      288.30      6.55 o 
  11   2   4      450.97      398.02      7.52 o 
  12   2   4     1556.29     1611.31     18.07 o 
  13   2   4       20.78       20.91      3.13 o 
  14   2   4      192.75      208.49      6.25 o 
  15   2   4     2265.76     2339.65     24.72 o 
  16   2   4      194.31      193.34      6.74 o 
  17   2   4      359.48      345.65      8.50 o 
  18   2   4      743.82      734.19     12.60 o 
  19   2   4       77.01       70.05      5.28 o 
  20   2   4      431.96      427.03     12.11 o 
  21   2   4      336.85      344.87     11.33 o 
  22   2   4       64.41       50.61      6.35 o 
  23   2   4       32.77       25.89      5.96 o 
  24   2   4      108.27      113.72      8.60 o 
  25   2   4        3.08        4.49      5.96 o 
  26   2   4      110.45      107.37      9.87 o 
  27   2   4        5.31       -3.42      6.94 o 
  28   2   4        2.59        4.20      8.30 o 
  29   2   4      147.55      129.06     12.21 o 
  30   2   4       32.93       15.63      9.87 o 
  31   2   4       14.61        3.52     12.51 o 
  32   2   4       19.63       29.31     12.21 o 
 -35   3   4      116.43       89.00     16.61 o 
 -34   3   4      113.96      127.10     13.87 o 
 -33   3   4      118.34      113.13     11.63 o 
 -32   3   4       12.27        5.86      7.33 o 
 -31   3   4      477.89      466.80     15.53 o 
 -30   3   4       97.26      102.68      9.57 o 
 -29   3   4      170.57      168.62     10.94 o 
 -28   3   4       48.67       52.46      8.40 o 
 -27   3   4      774.01      689.54     23.15 o 
 -26   3   4      144.81      142.93      9.18 o 
 -25   3   4      731.54      668.05     18.76 o 
 -24   3   4      113.83       96.52      7.62 o 
 -23   3   4     1382.08     1239.68     21.00 o 
 -22   3   4      137.84      106.10      6.94 o 
 -21   3   4       21.99       12.70      4.49 o 
 -20   3   4       80.87       77.96      5.47 o 
 -19   3   4      300.61      259.48      8.30 o 
 -18   3   4      241.59      241.21      7.52 o 
 -17   3   4      340.04      394.30      9.28 o 
 -16   3   4       61.64       58.62      4.98 o 
 -15   3   4      624.05      547.59     10.36 o 
 -14   3   4      192.50      210.83      6.15 o 
 -13   3   4      100.34       97.79      4.98 o 
 -12   3   4       23.93       16.41      2.83 o 
 -11   3   4     5189.35     4884.84     48.16 o 
 -10   3   4     1531.39     1675.99     18.27 o 
  -9   3   4      534.57      591.07      9.38 o 
  -8   3   4      155.84      156.41      4.59 o 
  -7   3   4      611.40      607.48     10.06 o 
  -6   3   4      262.92      292.90      6.74 o 
  -5   3   4      378.69      153.87     25.89 o 
  -4   3   4     4221.29     4161.11     65.07 o 
  -3   3   4     6398.95     6225.25    117.43 o 
  -2   3   4        6.58       -0.29      1.56 o 
  -1   3   4     1559.94     1381.73    144.01 o 
   0   3   4    17599.13    18163.32    321.03 o 
   1   3   4     3984.96     3931.13     72.78 o 
   2   3   4     1071.08     1219.65     19.93 o 
   3   3   4     1076.18     1051.80     13.87 o 
   4   3   4      369.20      333.24      6.45 o 
   5   3   4     3084.07     2857.44     30.97 o 
   6   3   4      351.75      385.41      7.23 o 
   7   3   4     1436.45     1567.74     20.91 o 
   8   3   4       94.27      155.14      7.03 o 
   9   3   4     1342.98     1131.92     16.90 o 
  10   3   4      893.25      828.57     14.36 o 
  11   3   4       96.88       78.84      5.47 o 
  12   3   4       17.39       17.88      5.08 o 
  13   3   4     1404.90     1216.81     20.61 o 
  14   3   4      494.76      424.59     14.46 o 
  15   3   4      800.21      732.73     13.97 o 
  16   3   4     1097.24      978.24     16.71 o 
  17   3   4       54.35       38.00      5.57 o 
  18   3   4      356.73      363.24     12.70 o 
  19   3   4      330.44      353.86     13.29 o 
  20   3   4       63.29       54.71      7.23 o 
  21   3   4      841.72      888.65     18.76 o 
  22   3   4       50.58       52.27      6.94 o 
  23   3   4       61.76       55.59      7.13 o 
  24   3   4        3.96        0.10      6.06 o 
  25   3   4       19.48        9.48      6.74 o 
  26   3   4       21.41       16.12      7.33 o 
  27   3   4       94.45       85.68      9.48 o 
  28   3   4       92.88      110.10     10.26 o 
  29   3   4       12.51       12.70      8.40 o 
  30   3   4       26.19       21.98      9.48 o 
  31   3   4       27.32        3.81     11.14 o 
 -35   4   4      565.82      619.40     25.21 o 
 -34   4   4      197.57      199.30     16.02 o 
 -33   4   4      539.62      551.99     22.37 o 
 -32   4   4       10.52        3.91      9.48 o 
 -31   4   4      394.15      410.33     19.44 o 
 -30   4   4      124.54      126.22     17.00 o 
 -29   4   4        6.38        5.37      7.52 o 
 -28   4   4      288.36      266.22     14.26 o 
 -27   4   4      352.58      336.86     14.36 o 
 -26   4   4      346.09      300.42     13.58 o 
 -25   4   4       18.53       18.46      7.23 o 
 -24   4   4      321.30      313.61     12.70 o 
 -23   4   4        5.30       -2.74      5.08 o 
 -22   4   4      144.89      147.52      8.89 o 
 -21   4   4     1279.54     1108.96     19.34 o 
 -20   4   4       99.81       83.04      6.15 o 
 -19   4   4      574.15      634.35     12.99 o 
 -18   4   4      702.08      629.75     12.60 o 
 -17   4   4       20.08       13.87      3.71 o 
 -16   4   4       65.70       44.35      4.49 o 
 -15   4   4      206.60      210.54      6.84 o 
 -14   4   4      246.96      294.17      7.52 o 
 -13   4   4      265.28      259.97      7.91 o 
 -12   4   4      127.64      123.88      6.25 o 
 -11   4   4     1472.70     1699.24     21.40 o 
 -10   4   4     2245.08     2201.21     33.41 o 
  -9   4   4      152.03      190.90      7.62 o 
  -8   4   4      534.02      573.48     54.81 o 
  -7   4   4     2867.16     2710.70     33.80 o 
  -6   4   4    10249.38    10604.22    115.38 o 
  -5   4   4     3955.85     3672.72     62.04 o 
  -4   4   4      150.98       47.87      8.60 o 
  -3   4   4      123.83      184.16      5.28 o 
  -2   4   4       39.42       30.38      2.74 o 
  -1   4   4       41.05       41.52      2.64 o 
   0   4   4     1887.55     1912.61     26.67 o 
   1   4   4     6670.63     6542.86     74.25 o 
   2   4   4      785.16      840.19     63.89 o 
   3   4   4      603.34      723.45     11.53 o 
   4   4   4     7118.30     7451.93     85.39 o 
   5   4   4     2054.88     2142.20     24.62 o 
   6   4   4      797.64      950.20     12.80 o 
   7   4   4      387.05      380.92      7.42 o 
   8   4   4       37.51       74.15      4.49 o 
   9   4   4     1027.98     1003.64     16.22 o 
  10   4   4       37.23       27.26      5.08 o 
  11   4   4       17.37       13.29      2.83 o 
  12   4   4       15.31       17.00      3.52 o 
  13   4   4      266.40      253.62      8.60 o 
  14   4   4      717.49      686.22     13.29 o 
  15   4   4     1265.36     1286.37     19.64 o 
  16   4   4      156.74      174.88      8.11 o 
  17   4   4       93.91       82.75      6.45 o 
  18   4   4       52.14       53.54      5.96 o 
  19   4   4       43.98       31.95      5.76 o 
  20   4   4      201.90      208.49     10.26 o 
  21   4   4      249.54      253.52     12.11 o 
  22   4   4       91.97       79.43      8.60 o 
  23   4   4      305.81      321.03     14.26 o 
  24   4   4      143.03      132.09     10.06 o 
  25   4   4       66.52       53.64      8.30 o 
  26   4   4       37.01       29.50      7.91 o 
  27   4   4       28.94       37.91      9.09 o 
  28   4   4      142.72      119.87     13.78 o 
  29   4   4       44.20       44.94     11.43 o 
  30   4   4       71.98       49.63     12.80 o 
  31   4   4       69.82       83.92     14.75 o 
 -34   5   4        0.12       -8.79     11.63 o 
 -33   5   4        0.67       -6.84      9.38 o 
 -32   5   4       20.18       -2.54     10.06 o 
 -31   5   4      929.76      902.43     23.94 o 
 -30   5   4      291.73      296.90     15.34 o 
 -29   5   4      197.63      213.96     13.19 o 
 -28   5   4       11.36        8.99      6.84 o 
 -27   5   4      109.83      103.56      9.18 o 
 -26   5   4       84.17       94.28      8.60 o 
 -25   5   4        7.84       11.14      5.96 o 
 -24   5   4       27.55        9.48      5.76 o 
 -23   5   4       68.29       71.42      7.13 o 
 -22   5   4        1.34       -4.40      4.40 o 
 -21   5   4      379.35      417.46     12.02 o 
 -20   5   4      285.45      236.04      8.99 o 
 -19   5   4       53.46       61.35      5.37 o 
 -18   5   4      531.39      479.59     11.24 o 
 -17   5   4       78.41       50.61      5.57 o 
 -16   5   4      115.31       89.20      8.99 o 
 -15   5   4      399.09      453.41     11.82 o 
 -14   5   4       14.95       11.43      4.20 o 
 -13   5   4      209.71      189.73      7.72 o 
 -12   5   4      620.40      578.07     10.84 o 
 -11   5   4      102.24       73.66      4.79 o 
 -10   5   4     1857.59     1773.49     25.79 o 
  -9   5   4     2502.34     2661.65     39.08 o 
  -8   5   4      491.57      444.13      9.28 o 
  -7   5   4     5874.29     6261.49     73.76 o 
  -6   5   4      134.38      196.08      6.74 o 
  -5   5   4     5491.28     5458.03     76.79 o 
  -4   5   4     3918.60     3804.22     47.29 o 
  -3   5   4     4421.76     4266.81     57.45 o 
  -2   5   4     2282.78     2305.55     28.53 o 
  -1   5   4     1531.51     1410.65     20.13 o 
   0   5   4     2756.30     2866.04     36.15 o 
   1   5   4     1804.63     1911.05     24.23 o 
   2   5   4     1380.53     1374.11     18.17 o 
   3   5   4     1255.62     1356.23     18.56 o 
   4   5   4      356.81      266.81      9.67 o 
   5   5   4     1463.16     1380.85     22.76 o 
   6   5   4      603.69      581.88     12.02 o 
   7   5   4      428.03      445.01     10.55 o 
   8   5   4      228.62      201.06      9.38 o 
   9   5   4      739.11      707.72     14.65 o 
  10   5   4      115.88      141.76      8.01 o 
  11   5   4       66.71       87.05      5.18 o 
  12   5   4      168.10      169.99      6.35 o 
  13   5   4      269.34      217.57      8.21 o 
  14   5   4      104.63       89.49      6.25 o 
  15   5   4       23.10       28.63      4.69 o 
  16   5   4     1180.97     1108.37     18.37 o 
  17   5   4       35.38       25.89      4.98 o 
  18   5   4       14.74       14.95      4.98 o 
  19   5   4        7.98        5.67      4.98 o 
  20   5   4       89.45       85.00      8.11 o 
  21   5   4       45.50       60.18      7.33 o 
  22   5   4      560.80      632.59     17.98 o 
  23   5   4       24.40       10.36      6.74 o 
  24   5   4       24.33       12.70      7.82 o 
  25   5   4       76.44       56.18     12.60 o 
  26   5   4       22.45       15.53      8.11 o 
  27   5   4       87.32       96.04     11.24 o 
  28   5   4      192.35      178.59     13.97 o 
  29   5   4        1.32       -9.28      9.28 o 
  30   5   4        0.59        4.59     10.65 o 
 -33   6   4       58.42       27.75     19.93 o 
 -32   6   4      227.32      224.90     20.42 o 
 -31   6   4      291.68      268.76     21.30 o 
 -30   6   4        8.32        1.27     10.26 o 
 -29   6   4      214.69      204.48     15.73 o 
 -28   6   4      224.57      237.60     15.14 o 
 -27   6   4      107.51      111.57     11.53 o 
 -26   6   4      330.43      333.54     16.12 o 
 -25   6   4      149.69      120.36     11.04 o 
 -24   6   4      364.75      380.43     17.68 o 
 -23   6   4        7.93        2.54      6.45 o 
 -22   6   4        1.25       -2.25      5.76 o 
 -21   6   4       98.33       92.23      8.70 o 
 -20   6   4       78.08       66.73      7.72 o 
 -19   6   4      399.93      394.99     16.02 o 
 -18   6   4      377.82      343.01     13.19 o 
 -17   6   4     1728.14     1447.87     25.40 o 
 -16   6   4       18.49        6.55      4.88 o 
 -15   6   4      748.27      667.66     14.65 o 
 -14   6   4       73.22       63.21      5.96 o 
 -13   6   4       13.13        9.57      3.91 o 
 -12   6   4       73.29       77.57      5.28 o 
 -11   6   4       59.30       70.63      4.20 o 
 -10   6   4      192.14      172.14     10.16 o 
  -9   6   4     1261.92     1380.65     34.29 o 
  -8   6   4     1235.85     1441.91     34.29 o 
  -7   6   4       35.88       36.73      4.10 o 
  -6   6   4     1228.33     1123.42    115.09 o 
  -5   6   4      274.15      281.46      9.28 o 
  -4   6   4      238.09      263.98      8.79 o 
  -3   6   4      377.20      322.01      9.57 o 
  -2   6   4      238.89      204.97      5.67 o 
  -1   6   4       28.73       23.94      3.13 o 
   0   6   4      247.53      252.06      7.72 o 
   1   6   4      771.16      713.38     11.24 o 
   2   6   4      415.40      381.41      9.09 o 
   3   6   4      185.53      201.55      6.55 o 
   4   6   4     2496.24     2617.40     37.91 o 
   5   6   4      108.35      117.92      6.35 o 
   6   6   4      238.36      196.66      7.82 o 
   7   6   4       93.74      103.36      5.67 o 
   8   6   4      936.53      954.01     17.68 o 
   9   6   4       76.43       90.37      6.45 o 
  10   6   4      486.73      415.99     11.82 o 
  11   6   4      609.35      599.47     14.17 o 
  12   6   4        2.07       -4.30      4.30 o 
  13   6   4      249.21      243.56     10.45 o 
  14   6   4       77.41       54.03      6.64 o 
  15   6   4       66.69       72.39      7.13 o 
  16   6   4       11.62        4.30      5.28 o 
  17   6   4      209.65      210.44     11.04 o 
  18   6   4       15.79        3.91      6.25 o 
  19   6   4       40.29       21.20      8.40 o 
  20   6   4       27.41       25.11      7.82 o 
  21   6   4       41.99       57.64      9.87 o 
  22   6   4     1262.35     1258.63     33.41 o 
  23   6   4      202.70      160.03     13.97 o 
  24   6   4       17.36        6.35      9.28 o 
  25   6   4       36.33       31.85      9.09 o 
  26   6   4       16.07       -6.94     14.07 o 
  27   6   4       28.20       -4.88     25.60 o 
  28   6   4       21.93       -1.37     14.75 o 
  29   6   4       31.31       36.15     14.95 o 
 -31   7   4      122.52      103.56     18.46 o 
 -30   7   4       76.80       88.02     24.72 o 
 -29   7   4       99.03      116.85     13.78 o 
 -28   7   4      298.10      346.82     19.54 o 
 -27   7   4        2.03       -0.59      8.89 o 
 -26   7   4      305.24      363.92     18.76 o 
 -25   7   4       12.88       19.64      8.99 o 
 -24   7   4       40.66       55.20      8.89 o 
 -23   7   4      392.35      367.05     16.22 o 
 -22   7   4      260.60      253.62     13.87 o 
 -21   7   4       11.04        8.30      6.45 o 
 -20   7   4        1.49       10.55      6.06 o 
 -19   7   4       77.95       84.70      8.21 o 
 -18   7   4        3.29        4.30      5.47 o 
 -17   7   4      577.18      456.93     14.85 o 
 -16   7   4      277.43      195.30      9.97 o 
 -15   7   4      283.37      221.09     10.06 o 
 -14   7   4      115.68      120.46      9.77 o 
 -13   7   4     1667.81     1598.52     23.54 o 
 -12   7   4      268.46      279.71      9.28 o 
 -11   7   4     1278.37     1127.13     17.68 o 
 -10   7   4      277.37      336.47     12.02 o 
  -9   7   4      508.46      581.78     11.92 o 
  -8   7   4      791.13      672.35     11.92 o 
  -7   7   4     5541.95     5669.55     65.55 o 
  -6   7   4      356.71      388.05     11.43 o 
  -5   7   4       89.99       91.35      6.55 o 
  -4   7   4     2947.61     2907.36     39.18 o 
  -3   7   4     1067.26      939.84     17.49 o 
  -2   7   4       41.54       49.34      4.40 o 
  -1   7   4      499.69      441.69     10.65 o 
   0   7   4     2328.68     2356.84     32.73 o 
   1   7   4      748.41      707.42     11.92 o 
   2   7   4       38.87       51.29      3.91 o 
   3   7   4      417.77      463.28     18.86 o 
   4   7   4       58.87       51.39      4.69 o 
   5   7   4     1490.45     1456.95     21.88 o 
   6   7   4      481.13      417.95     12.21 o 
   7   7   4      743.40      656.03     17.59 o 
   8   7   4       30.17       31.17      4.98 o 
   9   7   4      459.80      471.19     13.09 o 
  10   7   4      364.76      351.42     12.90 o 
  11   7   4      133.93      148.89      9.48 o 
  12   7   4      196.64      148.99      9.67 o 
  13   7   4      879.29      865.40     22.27 o 
  14   7   4       27.71       16.71      5.96 o 
  15   7   4       32.11       33.71      6.84 o 
  16   7   4        2.76        3.13      6.25 o 
  17   7   4        8.72       -1.17      6.15 o 
  18   7   4       99.34       71.90      8.89 o 
  19   7   4       32.21       34.19      8.11 o 
  20   7   4      393.32      410.23     19.73 o 
  21   7   4       96.04      123.88     11.53 o 
  22   7   4      156.81      133.94     14.75 o 
  23   7   4       26.68       20.81     11.24 o 
  24   7   4       22.35        8.01     11.43 o 
  25   7   4      100.48      114.99     17.98 o 
  26   7   4      208.00      166.38     23.15 o 
  27   7   4       58.33       71.42     28.23 o 
 -30   8   4       67.15       85.88     21.20 o 
 -29   8   4       20.98       26.57     14.75 o 
 -28   8   4      188.92      192.27     17.19 o 
 -27   8   4       91.98       68.88     11.72 o 
 -26   8   4       18.72       31.26     10.06 o 
 -25   8   4       79.21       83.63     10.55 o 
 -24   8   4       10.83        7.13      7.72 o 
 -23   8   4       67.06       81.09      9.77 o 
 -22   8   4        1.03        3.61      6.84 o 
 -21   8   4       53.30       53.05      8.30 o 
 -20   8   4       64.15       45.33      7.82 o 
 -19   8   4       37.97       27.94      6.94 o 
 -18   8   4        1.23       -1.95      6.25 o 
 -17   8   4      940.92      842.44     19.25 o 
 -16   8   4       91.98       65.85      7.23 o 
 -15   8   4     1468.89     1333.37     24.03 o 
 -14   8   4      138.47      114.01      7.52 o 
 -13   8   4      208.18      215.52     11.14 o 
 -12   8   4      670.37      680.65     14.17 o 
 -11   8   4     1174.18     1140.51     25.30 o 
 -10   8   4      403.72      426.84     13.09 o 
  -9   8   4      162.71      148.89      8.50 o 
  -8   8   4      319.89      313.22     11.53 o 
  -7   8   4      870.13      911.90     17.78 o 
  -6   8   4     1547.38     1400.58     23.06 o 
  -5   8   4      196.62      178.20      9.48 o 
  -4   8   4      237.27      278.53     10.84 o 
  -3   8   4      114.73      141.27      8.70 o 
  -2   8   4      115.75       91.84      5.67 o 
  -1   8   4      244.81      238.87      9.67 o 
   0   8   4      988.31     1008.33     20.71 o 
   1   8   4       86.79       97.50      6.74 o 
   2   8   4      204.98      185.23      8.79 o 
   3   8   4      505.54      507.93     13.68 o 
   4   8   4       30.04       27.16      5.18 o 
   5   8   4      852.05      831.30     18.27 o 
   6   8   4     2685.67     2466.36     42.01 o 
   7   8   4     1758.46     1710.87     32.44 o 
   8   8   4     2028.04     2023.89     32.63 o 
   9   8   4      980.19      962.22     27.36 o 
  10   8   4       28.37       26.28      6.06 o 
  11   8   4      873.50      856.51     20.03 o 
  12   8   4       79.10       69.76      7.91 o 
  13   8   4      132.78      130.43     11.63 o 
  14   8   4        5.38       15.53      6.94 o 
  15   8   4       30.01       24.33      7.42 o 
  16   8   4       12.33       18.46      7.52 o 
  17   8   4      726.00      709.57     21.10 o 
  18   8   4        5.18       -7.33      7.33 o 
  19   8   4       55.99       58.23      9.87 o 
  20   8   4       36.64       52.56      9.57 o 
  21   8   4       70.16       86.27     11.33 o 
  22   8   4      163.75      157.19     13.78 o 
  23   8   4       13.40       12.51     23.64 o 
  24   8   4       90.14       91.35     23.25 o 
  25   8   4       94.61       57.35     19.25 o 
  26   8   4        5.55      -12.21     17.78 o 
 -28   9   4      279.82      298.17     29.02 o 
 -27   9   4      248.32      272.57     24.03 o 
 -26   9   4      131.51      176.64     15.44 o 
 -25   9   4      735.41      738.39     25.01 o 
 -24   9   4      372.98      397.24     21.10 o 
 -23   9   4      595.42      703.81     21.79 o 
 -22   9   4       57.18       57.25      8.99 o 
 -21   9   4      243.40      218.16     12.99 o 
 -20   9   4      112.30      102.29     10.45 o 
 -19   9   4        7.31       10.75      6.64 o 
 -18   9   4       17.82        3.32      6.15 o 
 -17   9   4        5.97       -1.27      5.76 o 
 -16   9   4       14.86        3.13      5.67 o 
 -15   9   4       34.68       22.86      6.15 o 
 -14   9   4       77.94       90.47      7.33 o 
 -13   9   4       47.05       42.69      5.57 o 
 -12   9   4      129.22      156.12     12.41 o 
 -11   9   4      589.14      519.45     17.98 o 
 -10   9   4       23.23       11.04      7.42 o 
  -9   9   4      410.44      474.22     17.00 o 
  -8   9   4     1600.09     1521.92     27.16 o 
  -7   9   4      323.56      306.18     12.99 o 
  -6   9   4       94.80      113.62      8.40 o 
  -5   9   4       28.34       19.73      5.86 o 
  -4   9   4      381.65      357.47     13.97 o 
  -3   9   4      137.54      132.57      7.23 o 
  -2   9   4       53.41       50.90      5.76 o 
  -1   9   4      193.12      162.76     10.75 o 
   0   9   4     1538.94     1603.60     27.55 o 
   1   9   4        6.89       15.83      5.18 o 
   2   9   4        7.74        2.05      4.88 o 
   3   9   4       39.83       23.15      5.67 o 
   4   9   4      975.39      951.08     20.32 o 
   5   9   4      105.16      116.16     15.44 o 
   6   9   4       47.09       48.65      7.13 o 
   7   9   4       51.09       49.34      7.42 o 
   8   9   4      234.74      216.89     12.21 o 
   9   9   4      315.20      287.23     13.97 o 
  10   9   4      112.69       98.48      9.67 o 
  11   9   4      257.47      219.33     11.82 o 
  12   9   4       69.40       43.77      9.18 o 
  13   9   4       69.98       52.85      8.60 o 
  14   9   4        1.90       -4.49      6.25 o 
  15   9   4       97.32       84.90      9.57 o 
  16   9   4       11.92       15.53      7.72 o 
  17   9   4       30.50       32.14      8.89 o 
  18   9   4      181.41      211.12     14.17 o 
  19   9   4      117.63      108.44     12.02 o 
  20   9   4       29.93       28.63     10.26 o 
  21   9   4      237.40      232.62     17.78 o 
  22   9   4       11.21       13.68     11.53 o 
  23   9   4       18.63       34.88     12.80 o 
  24   9   4      115.36       79.72     19.83 o 
 -25  10   4       32.28       25.89     16.02 o 
 -24  10   4        1.65        9.87     10.26 o 
 -23  10   4      194.42      187.58     18.37 o 
 -22  10   4       92.70       92.42     11.63 o 
 -21  10   4       13.86       24.13      8.99 o 
 -20  10   4       30.43       28.72      9.09 o 
 -19  10   4        9.20       11.33      7.72 o 
 -18  10   4       21.07       25.21      7.52 o 
 -17  10   4       38.94       17.49      6.94 o 
 -16  10   4       67.33       58.33      8.01 o 
 -15  10   4      210.52      234.37     17.78 o 
 -14  10   4        7.88        1.86      7.42 o 
 -13  10   4       22.97       15.92      6.55 o 
 -12  10   4       35.55       31.07     12.80 o 
 -11  10   4       13.45       22.18      9.48 o 
 -10  10   4      278.73      311.07     16.41 o 
  -9  10   4      308.93      357.47     17.39 o 
  -8  10   4      364.33      345.26     16.90 o 
  -7  10   4        7.74       14.36      7.13 o 
  -6  10   4       80.73       93.40      9.09 o 
  -5  10   4       34.11       37.71      7.03 o 
  -4  10   4       21.84       21.98      6.64 o 
  -3  10   4      536.50      590.68     15.63 o 
  -2  10   4       45.52       64.48      6.94 o 
  -1  10   4     1156.44     1199.23     23.25 o 
   0  10   4        5.22        0.68      5.47 o 
   1  10   4      236.65      238.67     11.14 o 
   2  10   4      203.17      181.52      9.97 o 
   3  10   4       39.83       39.18      7.03 o 
   4  10   4       30.54       26.09      9.67 o 
   5  10   4       84.29       65.95      8.21 o 
   6  10   4      131.27      132.28     10.16 o 
   7  10   4      164.25      148.99     10.84 o 
   8  10   4      395.56      377.70     17.00 o 
   9  10   4      312.89      272.97     18.27 o 
  10  10   4       11.54       11.14      8.01 o 
  11  10   4      397.42      344.09     19.64 o 
  12  10   4       64.09       75.13     12.31 o 
  13  10   4       13.56        7.33      8.21 o 
  14  10   4        9.97        9.38      6.45 o 
  15  10   4       25.48       14.07      7.33 o 
  16  10   4      195.27      194.32     13.29 o 
  17  10   4      127.13      157.88     14.17 o 
  18  10   4       60.51       38.49      9.97 o 
  19  10   4       36.97       32.83     10.55 o 
  20  10   4       16.25       20.13     10.75 o 
  21  10   4      205.99      220.89     20.13 o 
 -22  11   4       99.81       99.16     12.99 o 
 -21  11   4       83.53       90.96     17.49 o 
 -20  11   4      248.77      245.12     21.20 o 
 -19  11   4      233.88      235.55     23.35 o 
 -18  11   4       24.97       23.15     16.32 o 
 -17  11   4        2.55        4.20     10.94 o 
 -16  11   4      360.66      387.47     21.59 o 
 -15  11   4        4.80        8.79     14.46 o 
 -14  11   4       88.84      110.79     17.59 o 
 -13  11   4      128.25      145.08     18.56 o 
 -12  11   4       60.80       49.53     14.07 o 
 -11  11   4       15.94       19.54     10.65 o 
 -10  11   4       30.00       36.05     10.45 o 
  -9  11   4       58.03       54.32     10.84 o 
  -8  11   4      121.75      111.77     11.72 o 
  -7  11   4      195.95      217.67     14.46 o 
  -6  11   4       97.80      104.83     17.00 o 
  -5  11   4       66.71       77.77      9.77 o 
  -4  11   4      417.70      415.02     14.07 o 
  -3  11   4       59.81       54.42      7.13 o 
  -2  11   4       17.42       11.92      5.96 o 
  -1  11   4      806.25      755.00     25.69 o 
   0  11   4      471.43      479.20     18.66 o 
   1  11   4      141.80      136.38      9.87 o 
   2  11   4       60.19       55.20      8.11 o 
   3  11   4       84.21       78.55      8.70 o 
   4  11   4       35.81       32.24      7.42 o 
   5  11   4       20.21       24.03      8.50 o 
   6  11   4       22.80       20.13     10.06 o 
   7  11   4       80.91       87.73      9.87 o 
   8  11   4      109.73       91.84     10.16 o 
   9  11   4       83.73       64.87      9.48 o 
  10  11   4        6.88        5.08      7.82 o 
  11  11   4       43.84       46.02      9.38 o 
  12  11   4      299.44      317.32     17.49 o 
  13  11   4       19.15       21.88      9.97 o 
  14  11   4       59.08       81.87     12.51 o 
  15  11   4       36.28       21.69     12.41 o 
  16  11   4       18.70       18.27     13.78 o 
  17  11   4       67.44       84.12     25.60 o 
  18  11   4      370.10      404.56     30.97 o 
 -18  12   4       23.59       30.97     12.90 o 
 -17  12   4        4.00        4.98     10.94 o 
 -16  12   4       18.20       20.13     16.90 o 
 -15  12   4       15.16       16.90     35.17 o 
 -14  12   4        6.59       -0.39     17.00 o 
 -13  12   4       29.94       22.96     13.97 o 
 -12  12   4       19.22       42.30     19.15 o 
 -11  12   4       59.88       63.31     15.63 o 
 -10  12   4      211.34      171.65     19.83 o 
  -9  12   4      134.06      144.69     18.56 o 
  -8  12   4       23.47       13.29     11.53 o 
  -7  12   4      189.63      151.14     18.27 o 
  -6  12   4      577.05      649.68     28.63 o 
  -5  12   4      115.15       90.37     15.34 o 
  -4  12   4       17.27        7.72      8.40 o 
  -3  12   4       11.67       16.71      7.42 o 
  -2  12   4       14.41        7.23      7.33 o 
  -1  12   4      152.04      183.96     12.41 o 
   0  12   4        3.84       23.25     13.58 o 
   1  12   4       76.28       94.28      9.67 o 
   2  12   4       43.67       52.95      9.48 o 
   3  12   4       56.30       49.73      8.70 o 
   4  12   4        6.90       11.43     10.06 o 
   5  12   4       25.27       24.82      8.01 o 
   6  12   4       80.41       50.51     15.24 o 
   7  12   4      260.48      274.72     19.15 o 
   8  12   4        6.48        8.11     10.75 o 
   9  12   4       60.94       62.33     10.06 o 
  10  12   4       19.12       27.75     12.31 o 
  11  12   4      202.65      207.41     16.51 o 
  12  12   4       72.00      109.52     32.92 o 
  13  12   4       53.65       74.15     14.65 o 
  14  12   4        1.73      -11.92     11.92 o 
  15  12   4        4.61       13.09     13.38 o 
 -13  13   4        1.17      -18.37     18.37 o 
 -12  13   4       16.20       15.24     21.59 o 
 -11  13   4      153.51      111.86     26.67 o 
 -10  13   4        1.66       35.37     72.10 o 
  -9  13   4       69.72       97.31     52.17 o 
  -8  13   4       17.30       20.81     15.73 o 
  -7  13   4       10.80       10.84     17.39 o 
  -6  13   4       21.17       29.41     13.29 o 
  -5  13   4       76.82      116.85     23.25 o 
  -4  13   4       60.24       68.58     13.38 o 
  -3  13   4      255.97      287.42     20.91 o 
  -2  13   4      193.96      172.34     13.19 o 
  -1  13   4       18.87       31.85     14.65 o 
   0  13   4      220.95      204.87     20.22 o 
   1  13   4      340.24      359.04     19.05 o 
   2  13   4      187.34      176.15     13.97 o 
   3  13   4       44.08       62.33     12.21 o 
   4  13   4       85.55      115.77     23.25 o 
   5  13   4        5.99       42.40     18.66 o 
   6  13   4        0.49        6.35      9.67 o 
   7  13   4       18.98       13.09     20.22 o 
   8  13   4       29.84       53.34     30.77 o 
   9  13   4       12.15        2.05     10.84 o 
 -36   1   5       28.57       26.87      9.67 o 
 -35   1   5       13.51        4.69      8.79 o 
 -34   1   5      529.01      633.86     21.10 o 
 -33   1   5      234.72      221.19     13.29 o 
 -32   1   5      333.97      378.58     16.22 o 
 -31   1   5      195.14      229.59     12.99 o 
 -30   1   5      166.12      142.34     10.45 o 
 -29   1   5       28.36        5.57      5.86 o 
 -28   1   5       16.71       15.14      5.37 o 
 -27   1   5       40.65       37.52      7.42 o 
 -26   1   5       40.03       40.64      5.57 o 
 -25   1   5     2977.49     2880.10     34.98 o 
 -24   1   5      749.50      701.85     14.17 o 
 -23   1   5      194.60      187.48      7.72 o 
 -22   1   5     1825.83     1761.28     21.69 o 
 -21   1   5      101.46       96.82      5.47 o 
 -20   1   5      326.99      336.96      8.11 o 
 -19   1   5     2526.23     2493.62     25.50 o 
 -18   1   5       96.65      106.20      4.79 o 
 -17   1   5     1595.48     1573.31     17.49 o 
 -16   1   5     2436.13     2593.17     25.21 o 
 -15   1   5       25.02        8.30      2.25 o 
 -14   1   5      243.55      243.27      6.94 o 
 -13   1   5       99.76      120.75      6.25 o 
 -12   1   5     4884.92     5049.56     54.22 o 
 -11   1   5      909.15      769.07     11.43 o 
 -10   1   5      733.86      774.15     11.14 o 
  -9   1   5     2144.69     2289.33     35.46 o 
  -8   1   5      927.08      972.38     17.19 o 
  -7   1   5     1154.63     1014.00     15.34 o 
  -6   1   5      424.01       74.05     10.45 o 
  -5   1   5     3544.97     3465.41     46.41 o 
  -4   1   5      735.16      829.06     14.46 o 
  -3   1   5     3685.31     3490.42     57.54 o 
  -2   1   5      731.20      543.49     12.11 o 
  -1   1   5      349.98      269.64      8.50 o 
   0   1   5     1974.13     2121.78     41.62 o 
   1   1   5     4421.60     4262.81     64.68 o 
   2   1   5      170.44      113.82     10.84 o 
   3   1   5      467.47      369.00      7.82 o 
   4   1   5     4101.17     4192.08     51.68 o 
   5   1   5      186.65      209.27      5.57 o 
   6   1   5      200.49      152.80      5.47 o 
   7   1   5      513.89      531.18      9.38 o 
   8   1   5     1307.62     1483.62     15.34 o 
   9   1   5      769.52      646.46      8.60 o 
  10   1   5       28.96       15.44      2.25 o 
  11   1   5     3607.19     3854.73     31.75 o 
  12   1   5      122.52      146.25      4.49 o 
  13   1   5       53.07       66.24      3.52 o 
  14   1   5     3650.93     3490.22     29.21 o 
  15   1   5      606.79      658.77      9.18 o 
  16   1   5      306.77      230.37      7.03 o 
  17   1   5      783.27      801.02     12.80 o 
  18   1   5     1987.29     1737.44     20.91 o 
  19   1   5       59.45       64.28      5.28 o 
  20   1   5     1052.44      961.73     14.95 o 
  21   1   5       72.37       49.63      5.37 o 
  22   1   5       81.22       80.01      6.06 o 
  23   1   5      151.24      174.39      7.82 o 
  24   1   5        2.32        0.59      4.79 o 
  25   1   5      106.06      104.83      8.30 o 
  26   1   5      304.31      329.92     18.37 o 
  27   1   5       40.42       32.14      8.40 o 
  28   1   5       50.35       51.58      9.18 o 
  29   1   5       56.24       59.60     11.04 o 
  30   1   5       39.98       41.52     10.36 o 
  31   1   5        6.28        2.15     10.06 o 
 -36   2   5        5.22       49.14     12.02 o 
 -35   2   5       53.72       73.66     11.43 o 
 -34   2   5      309.28      304.91     17.10 o 
 -33   2   5        2.85        0.39      7.82 o 
 -32   2   5        2.37       -6.84      6.84 o 
 -31   2   5       73.05       62.33      7.91 o 
 -30   2   5        8.39       -2.83      5.96 o 
 -29   2   5      166.72      186.01      9.97 o 
 -28   2   5      337.63      338.32     13.09 o 
 -27   2   5      266.74      250.89     12.21 o 
 -26   2   5      216.75      217.67     10.26 o 
 -25   2   5        3.67        3.42      4.88 o 
 -24   2   5      309.74      345.16     11.33 o 
 -23   2   5      134.55      103.27      6.55 o 
 -22   2   5      275.91      237.40      8.70 o 
 -21   2   5      387.23      328.55     10.06 o 
 -20   2   5      422.35      427.33     10.45 o 
 -19   2   5      218.05      205.85      7.62 o 
 -18   2   5      717.12      800.14     13.58 o 
 -17   2   5      381.32      417.07     12.21 o 
 -16   2   5      255.37      263.59      8.79 o 
 -15   2   5      470.97      494.05      9.28 o 
 -14   2   5      912.69     1004.71     13.78 o 
 -13   2   5     1548.40     1518.01     18.27 o 
 -12   2   5      556.11      584.33      9.67 o 
 -11   2   5      354.66      292.60      8.11 o 
 -10   2   5     1895.26     1827.91     24.03 o 
  -9   2   5    11101.64    11489.35    238.58 o 
  -8   2   5     6400.59     6081.53    153.87 o 
  -7   2   5     1155.31      663.56    197.15 o 
  -6   2   5     2029.15     2186.16     48.56 o 
  -5   2   5     3895.80     3322.18    165.11 o 
  -4   2   5       74.71       95.35      6.15 o 
  -3   2   5     1333.66     1205.38     24.82 o 
  -2   2   5     1783.36     1728.75     27.45 o 
  -1   2   5      314.47      270.52     10.06 o 
   0   2   5     1406.53     1369.12     58.52 o 
   1   2   5      149.02       17.39      7.91 o 
   2   2   5       92.14        9.09     20.61 o 
   3   2   5      499.35      146.55    258.80 o 
   4   2   5     3260.03     3086.24     39.86 o 
   5   2   5     7445.68     7610.78     76.79 o 
   6   2   5     1778.96     1922.09     20.42 o 
   7   2   5      741.27      785.68     10.65 o 
   8   2   5      424.69      524.14      8.60 o 
   9   2   5       70.43       72.30      3.71 o 
  10   2   5      417.65      358.25      7.91 o 
  11   2   5       24.80       30.77      3.03 o 
  12   2   5     5178.10     5009.99     46.31 o 
  13   2   5      955.15      908.19     13.58 o 
  14   2   5       23.46       24.91      3.42 o 
  15   2   5      294.09      302.08      7.82 o 
  16   2   5     1200.93     1107.39     15.05 o 
  17   2   5      283.44      272.77      7.91 o 
  18   2   5      148.25      147.52      6.35 o 
  19   2   5      188.79      201.06      7.23 o 
  20   2   5        0.79       -4.59      4.59 o 
  21   2   5       27.67       19.34      5.37 o 
  22   2   5       44.63       38.10      6.45 o 
  23   2   5       53.55       57.93      7.72 o 
  24   2   5       30.80       25.89      6.84 o 
  25   2   5       23.86       12.80      7.03 o 
  26   2   5       15.12        5.28      6.84 o 
  27   2   5       10.56       -6.64      7.33 o 
  28   2   5       18.46       24.13      9.09 o 
  29   2   5      111.15      122.02     12.21 o 
  30   2   5      270.91      258.12     16.61 o 
  31   2   5      471.66      475.78     23.06 o 
 -36   3   5      183.01      213.08     21.00 o 
 -35   3   5        9.62       18.46     11.14 o 
 -34   3   5       18.85       23.25     10.84 o 
 -33   3   5        2.87       -5.47      7.13 o 
 -32   3   5      106.87       88.22     10.06 o 
 -31   3   5      320.87      308.72     14.26 o 
 -30   3   5       27.02       16.51      9.57 o 
 -29   3   5       20.19       24.33      7.72 o 
 -28   3   5       99.17       98.58      9.57 o 
 -27   3   5       25.38       32.34      7.03 o 
 -26   3   5      321.51      298.27     11.92 o 
 -25   3   5      251.15      282.93     11.43 o 
 -24   3   5      577.74      559.80     14.26 o 
 -23   3   5       31.01       24.82      5.86 o 
 -22   3   5     1587.86     1500.92     23.06 o 
 -21   3   5      297.18      294.17      9.87 o 
 -20   3   5       48.07       33.51      4.49 o 
 -19   3   5       51.52       38.10      4.30 o 
 -18   3   5      451.41      492.29     10.65 o 
 -17   3   5      105.53      112.55      5.86 o 
 -16   3   5      251.05      262.80      8.30 o 
 -15   3   5     1164.53     1156.54     67.70 o 
 -14   3   5      205.87      143.22      5.67 o 
 -13   3   5      468.37      433.77    107.76 o 
 -12   3   5     6302.29     6686.28     68.29 o 
 -11   3   5      809.10      792.91     10.16 o 
 -10   3   5     2102.44     2170.92     25.11 o 
  -9   3   5     3759.31     3914.42     42.01 o 
  -8   3   5     3764.62     3574.24     36.64 o 
  -7   3   5     3254.19     3413.53     36.73 o 
  -6   3   5     1132.05     1171.68     13.29 o 
  -5   3   5     1286.89     1362.58     17.00 o 
  -4   3   5     7307.02     6701.42    162.08 o 
  -2   3   5     9542.84     8540.66    153.38 o 
  -1   3   5     2197.90     2083.97     34.68 o 
   0   3   5     4957.87     4914.45     75.13 o 
   1   3   5      630.09      600.54     12.51 o 
   2   3   5      924.57     1031.78     13.78 o 
   3   3   5     1244.03     1296.54     16.71 o 
   4   3   5      683.67      750.80     11.72 o 
   5   3   5     1025.65      980.58     13.58 o 
   6   3   5      154.25      173.12      5.67 o 
   7   3   5     1635.08     1634.66     21.10 o 
   8   3   5     6336.06     6480.33     67.80 o 
   9   3   5      294.75      214.54      7.52 o 
  10   3   5       96.57      106.10      5.67 o 
  11   3   5      114.31      131.40      6.64 o 
  12   3   5      651.77      605.33     12.99 o 
  13   3   5     5825.65     5514.11     57.45 o 
  14   3   5      304.29      320.45      9.87 o 
  15   3   5       48.47       73.37      5.96 o 
  16   3   5      147.57      146.74      7.72 o 
  17   3   5      152.56      137.17      8.40 o 
  18   3   5      313.43      340.96     12.99 o 
  19   3   5      117.07      110.10      8.60 o 
  20   3   5       33.61       28.82      5.96 o 
  21   3   5      419.72      384.53     12.99 o 
  22   3   5      289.88      280.39     11.53 o 
  23   3   5      467.74      496.79     16.41 o 
  24   3   5      150.20      164.52     12.02 o 
  25   3   5      123.39      115.18      9.57 o 
  26   3   5      121.32      106.59      9.57 o 
  27   3   5       11.24       12.11      7.62 o 
  28   3   5       36.29       32.73      8.50 o 
  29   3   5       98.97       85.09     10.36 o 
  30   3   5       50.31       35.17     17.10 o 
  31   3   5       19.21       -2.54     10.65 o 
 -35   4   5        4.18       -7.42     11.24 o 
 -34   4   5       72.59       56.18     13.29 o 
 -33   4   5        8.41      -10.75     10.75 o 
 -32   4   5       81.34       78.65     12.21 o 
 -31   4   5       18.93        4.69      8.79 o 
 -30   4   5       60.66       65.95      9.97 o 
 -29   4   5        3.23       -0.68      7.62 o 
 -28   4   5      189.08      176.25     11.24 o 
 -27   4   5      100.52       97.01      9.09 o 
 -26   4   5     1535.26     1441.32     27.16 o 
 -25   4   5       11.95        7.72      5.76 o 
 -24   4   5       20.34        8.60      5.08 o 
 -23   4   5      306.44      285.67     10.65 o 
 -22   4   5       14.23        4.88      4.49 o 
 -21   4   5      404.91      400.36     11.04 o 
 -20   4   5       58.18       49.92      5.47 o 
 -19   4   5     1774.05     1592.26     21.49 o 
 -18   4   5       19.91       12.31      4.10 o 
 -17   4   5     2328.68     2077.82     25.79 o 
 -16   4   5      141.42      186.41      7.33 o 
 -15   4   5      837.70      836.19     13.58 o 
 -14   4   5      548.14      566.35     12.21 o 
 -13   4   5      313.76      252.25     58.42 o 
 -12   4   5     1053.81      999.44     11.72 o 
 -11   4   5     1030.63     1184.18     16.90 o 
 -10   4   5     3586.53     3631.69     40.84 o 
  -9   4   5     2413.16     2558.58     30.09 o 
  -8   4   5      371.58      403.88     51.58 o 
  -7   4   5      640.49      688.27     25.01 o 
  -6   4   5      402.80      501.97      8.50 o 
  -5   4   5     4987.53     5078.28     56.76 o 
  -4   4   5      218.13      231.83     12.80 o 
  -3   4   5      482.98      182.11     21.20 o 
  -2   4   5     5303.48     5149.11     58.23 o 
  -1   4   5     1950.73     2087.39     24.91 o 
   0   4   5      692.60      742.59     12.21 o 
   1   4   5      548.18      613.05      9.18 o 
   2   4   5     4763.16     4920.80     53.73 o 
   3   4   5     4570.02     4581.89     50.61 o 
   4   4   5     3418.23     3482.41     37.52 o 
   5   4   5     5299.47     5520.36     57.15 o 
   6   4   5      212.47      204.58      7.42 o 
   7   4   5      223.27      252.35     10.06 o 
   8   4   5     3659.00     3249.40     38.98 o 
   9   4   5     2714.79     2551.06     32.44 o 
  10   4   5      363.74      372.03     10.16 o 
  11   4   5      286.56      305.99      9.28 o 
  12   4   5      515.37      514.86     11.14 o 
  13   4   5      194.34      166.08      7.42 o 
  14   4   5      893.20      894.32     16.41 o 
  15   4   5       39.65       33.31      4.98 o 
  16   4   5      322.70      283.91     10.16 o 
  17   4   5       24.20       14.75      4.79 o 
  18   4   5       26.93       19.05      5.47 o 
  19   4   5      211.67      188.85      9.87 o 
  20   4   5       19.32       19.44      6.35 o 
  21   4   5      206.09      205.36     11.53 o 
  22   4   5      416.22      420.59     14.85 o 
  23   4   5       18.91        9.57      6.94 o 
  24   4   5       16.82       13.97      6.94 o 
  25   4   5        8.63       -5.28      6.74 o 
  26   4   5      216.88      213.47     13.09 o 
  27   4   5       43.52       38.59      9.28 o 
  28   4   5       16.74       -1.66      8.99 o 
  29   4   5        8.49      -10.36     11.43 o 
  30   4   5       56.48       51.00     11.04 o 
 -34   5   5        9.01       -9.38     20.22 o 
 -33   5   5       10.03       -9.38      9.38 o 
 -32   5   5       18.25        0.20      8.89 o 
 -31   5   5       50.06       23.45     11.63 o 
 -30   5   5      317.66      330.80     15.83 o 
 -29   5   5      110.14       92.52     10.16 o 
 -28   5   5        1.18       -4.88      6.55 o 
 -27   5   5       12.21       10.75      7.03 o 
 -26   5   5      139.93      139.22      9.67 o 
 -25   5   5       25.75       19.05      6.25 o 
 -24   5   5      546.46      508.41     15.14 o 
 -23   5   5      194.27      176.93      9.09 o 
 -22   5   5       18.05       21.30      5.08 o 
 -21   5   5      187.88      192.27      8.60 o 
 -20   5   5      155.27      142.54      7.33 o 
 -19   5   5      656.77      576.41     17.98 o 
 -18   5   5      246.21      227.63      7.72 o 
 -17   5   5      555.96      598.49     13.78 o 
 -16   5   5      144.69      135.90      9.48 o 
 -15   5   5      571.86      615.59     13.58 o 
 -14   5   5     3481.68     3242.56     40.64 o 
 -13   5   5        8.04        8.40      3.13 o 
 -12   5   5      862.57      854.55     14.85 o 
 -11   5   5      642.30      733.12     14.26 o 
 -10   5   5      480.62      501.28     14.65 o 
  -9   5   5       45.02       55.69      3.91 o 
  -8   5   5      252.91      245.51      5.76 o 
  -7   5   5      561.89      579.83      9.87 o 
  -6   5   5    10974.57    10206.98    234.08 o 
  -5   5   5      169.16      151.72     84.21 o 
  -4   5   5       54.87       53.44      4.49 o 
  -3   5   5      976.70     1023.47     12.90 o 
  -2   5   5     1007.51     1105.05     17.00 o 
  -1   5   5      730.06      719.83     14.26 o 
   0   5   5     2279.65     2391.13     29.31 o 
   1   5   5     1948.22     2090.62     30.48 o 
   2   5   5     1683.99     1775.35     21.98 o 
   3   5   5      529.95      563.52     11.63 o 
   4   5   5      489.25      487.90     11.63 o 
   5   5   5      342.09      365.87     10.45 o 
   6   5   5      614.80      644.12     12.90 o 
   7   5   5       70.31       69.17      7.23 o 
   8   5   5      108.35      106.59      6.55 o 
   9   5   5      394.23      369.39     15.34 o 
  10   5   5     5924.60     5461.74     55.78 o 
  11   5   5      713.46      627.90     11.43 o 
  12   5   5     1142.40     1123.12     18.17 o 
  13   5   5     1076.47     1061.67     17.98 o 
  14   5   5      543.24      532.74     12.70 o 
  15   5   5       15.77        8.50      5.47 o 
  16   5   5      267.65      262.02      9.97 o 
  17   5   5      124.74      117.92      7.42 o 
  18   5   5      114.21      109.13      7.52 o 
  19   5   5      196.11      191.49      9.97 o 
  20   5   5      124.24      102.00      8.40 o 
  21   5   5       73.36       74.74      8.99 o 
  22   5   5        5.51       10.16      7.33 o 
  23   5   5        5.80        9.97      7.52 o 
  24   5   5       29.31       30.77      8.60 o 
  25   5   5      175.49      170.48     12.11 o 
  26   5   5        3.68        3.22      7.91 o 
  27   5   5       40.41       43.38     10.16 o 
  28   5   5       37.45       11.24     10.55 o 
  29   5   5       75.50       84.02     12.31 o 
 -33   6   5       60.37       55.39     35.37 o 
 -32   6   5       55.99       51.19     14.56 o 
 -31   6   5       25.78        0.88     11.24 o 
 -30   6   5       84.91       52.56     11.82 o 
 -29   6   5       86.36       72.59     11.14 o 
 -28   6   5      710.30      701.56     26.87 o 
 -27   6   5      208.25      173.02     13.09 o 
 -26   6   5      296.30      302.37     15.44 o 
 -25   6   5       38.84       29.99      8.21 o 
 -24   6   5      119.29      117.24     10.26 o 
 -23   6   5      206.76      208.39     12.31 o 
 -22   6   5      131.93      131.11      9.87 o 
 -21   6   5       92.75       89.20      8.50 o 
 -20   6   5      262.86      231.93     11.53 o 
 -19   6   5      189.50      176.54     11.33 o 
 -18   6   5     2356.28     2171.90     33.90 o 
 -17   6   5      620.33      567.81     14.85 o 
 -16   6   5        1.80        4.49      4.79 o 
 -15   6   5     2689.18     2626.97     37.22 o 
 -14   6   5      468.28      535.57     12.70 o 
 -13   6   5     1409.98     1419.63     21.00 o 
 -12   6   5      328.42      306.28      9.18 o 
 -11   6   5       56.27       44.06      4.20 o 
 -10   6   5      268.36      290.55      7.13 o 
  -9   6   5      212.92      195.98     12.11 o 
  -8   6   5        0.84        1.27      2.25 o 
  -7   6   5       24.49       42.99      3.91 o 
  -6   6   5     1209.33     1230.00     30.68 o 
  -5   6   5     1025.48     1106.81     17.59 o 
  -4   6   5      116.05      115.67      5.18 o 
  -3   6   5       22.17       32.63      3.03 o 
  -2   6   5      161.87      147.82      9.67 o 
  -1   6   5      395.38      473.83     11.43 o 
   0   6   5     1134.58     1089.22     17.78 o 
   1   6   5      533.79      618.03     14.75 o 
   2   6   5      123.38      179.08      7.62 o 
   3   6   5        5.77       11.33      4.01 o 
   4   6   5      332.06      371.25     10.75 o 
   5   6   5      297.08      293.97      9.09 o 
   6   6   5       45.94       25.01      4.10 o 
   7   6   5       85.65       98.48      6.35 o 
   8   6   5     1717.94     1656.84     25.99 o 
   9   6   5      587.33      564.69     13.97 o 
  10   6   5     2764.64     2573.73     37.32 o 
  11   6   5        4.40        7.72      4.59 o 
  12   6   5       54.59       59.40      6.25 o 
  13   6   5      211.19      194.22     10.26 o 
  14   6   5       20.43       23.35      6.15 o 
  15   6   5       26.78       34.49      6.64 o 
  16   6   5        7.92       11.24      5.96 o 
  17   6   5      250.18      268.57     13.29 o 
  18   6   5       59.38       46.60      8.11 o 
  19   6   5       31.12       23.74      7.62 o 
  20   6   5       54.00       34.49      7.33 o 
  21   6   5      497.01      502.65     16.22 o 
  22   6   5      138.41      120.46      9.28 o 
  23   6   5      247.19      252.06     12.51 o 
  24   6   5       53.28       47.29      7.91 o 
  25   6   5       33.19       -0.20      7.03 o 
  26   6   5       51.46       34.88      8.30 o 
  27   6   5        5.56        3.91     11.82 o 
  28   6   5       28.06        8.99     14.17 o 
 -32   7   5        3.55      -13.68     14.65 o 
 -31   7   5       66.08       45.92     17.39 o 
 -30   7   5       51.19       43.96     14.07 o 
 -29   7   5       12.95        9.67     10.36 o 
 -28   7   5      297.36      273.36     17.59 o 
 -27   7   5        6.81       11.43      9.18 o 
 -26   7   5       83.07       77.57     11.04 o 
 -25   7   5      540.93      511.25     19.15 o 
 -24   7   5      520.46      517.50     19.15 o 
 -23   7   5       73.58       69.17      9.09 o 
 -22   7   5      183.80      161.88     11.24 o 
 -21   7   5      206.33      177.91     11.04 o 
 -20   7   5       57.04       60.77      7.72 o 
 -19   7   5       31.51       35.37      6.74 o 
 -18   7   5        7.77        9.18      5.57 o 
 -17   7   5      848.34      846.93     18.76 o 
 -16   7   5      698.56      713.09     16.71 o 
 -15   7   5      465.89      474.22     14.85 o 
 -14   7   5     1013.60      965.15     16.41 o 
 -13   7   5      372.15      351.02     11.14 o 
 -12   7   5       16.56       13.19      4.20 o 
 -11   7   5      201.92      204.77      9.38 o 
 -10   7   5      332.33      354.93     10.16 o 
  -9   7   5      322.24      320.84      9.28 o 
  -8   7   5       13.37       17.68      3.32 o 
  -7   7   5      496.05      491.90     12.31 o 
  -6   7   5     5440.20     5559.05     67.70 o 
  -5   7   5      344.63      313.70     10.65 o 
  -4   7   5      407.25      408.96      8.60 o 
  -3   7   5      579.52      627.31     11.24 o 
  -2   7   5       42.55       32.92      4.30 o 
  -1   7   5      298.17      310.97      9.77 o 
   0   7   5     1796.80     1827.81     25.40 o 
   1   7   5     2540.43     2756.13     35.17 o 
   2   7   5      372.23      405.64     13.58 o 
   3   7   5        2.09       -2.25      3.71 o 
   4   7   5       56.43       49.53      5.57 o 
   5   7   5      157.45      173.51      8.21 o 
   6   7   5     1865.44     1786.39     29.11 o 
   7   7   5      168.69      188.36      9.18 o 
   8   7   5     1219.04     1159.86     22.47 o 
   9   7   5      197.20      183.08      9.87 o 
  10   7   5     1045.40     1060.30     22.37 o 
  11   7   5      104.29       82.46      8.50 o 
  12   7   5      260.83      248.74     14.26 o 
  13   7   5       17.93        3.32      6.06 o 
  14   7   5       92.00       80.01      8.89 o 
  15   7   5      777.11      744.94     19.44 o 
  16   7   5     1460.16     1377.23     30.29 o 
  17   7   5       15.90       30.29      7.42 o 
  18   7   5      174.84      146.35     11.33 o 
  19   7   5      225.92      244.83     14.26 o 
  20   7   5      105.36       82.36     10.16 o 
  21   7   5       87.49       66.63     11.14 o 
  22   7   5       78.89       76.89     12.41 o 
  23   7   5       53.01       39.76     11.82 o 
  24   7   5       13.25       10.84     13.19 o 
  25   7   5      298.67      313.22     25.30 o 
  26   7   5       50.41       37.52     20.03 o 
  27   7   5        0.85        1.27     16.71 o 
 -30   8   5       19.79       31.26     17.88 o 
 -29   8   5      112.64      110.79     16.02 o 
 -28   8   5      969.88      986.64     28.63 o 
 -27   8   5      305.42      323.08     18.56 o 
 -26   8   5      474.25      496.40     21.69 o 
 -25   8   5        2.19       10.84      8.11 o 
 -24   8   5      395.11      392.74     17.19 o 
 -23   8   5      105.33      105.02     10.16 o 
 -22   8   5       17.96       26.87      7.72 o 
 -21   8   5      241.22      252.84     13.09 o 
 -20   8   5      779.87      815.28     23.35 o 
 -19   8   5      256.66      258.21     12.60 o 
 -18   8   5      379.89      337.15     13.48 o 
 -17   8   5      363.79      303.15     12.70 o 
 -16   8   5      126.57      139.12      8.99 o 
 -15   8   5      229.62      240.73     12.90 o 
 -14   8   5      333.20      317.12     11.24 o 
 -13   8   5      174.91      195.49      8.79 o 
 -12   8   5       14.96       16.22      4.59 o 
 -11   8   5      438.21      478.81     13.58 o 
 -10   8   5      111.85      118.41      6.94 o 
  -9   8   5      126.53      107.86      7.52 o 
  -8   8   5       20.58       18.07      5.08 o 
  -7   8   5      297.68      263.20     10.65 o 
  -6   8   5       46.64       41.13      5.96 o 
  -5   8   5       53.30       62.33      6.84 o 
  -4   8   5      259.90      273.06     11.72 o 
  -3   8   5       72.49       69.27      5.86 o 
  -2   8   5      155.11      123.49      7.82 o 
  -1   8   5      309.38      308.72     11.24 o 
   0   8   5      621.67      717.58     16.41 o 
   1   8   5        5.46       -2.05      4.20 o 
   2   8   5       87.48       73.37     10.06 o 
   3   8   5       16.98       23.74      5.18 o 
   4   8   5      348.31      313.80     12.21 o 
   5   8   5       31.65       28.43      8.01 o 
   6   8   5       43.81       45.43      8.40 o 
   7   8   5        2.47        8.30      5.96 o 
   8   8   5      135.30      129.06      8.40 o 
   9   8   5       68.44       60.38      6.94 o 
  10   8   5      449.51      424.49     14.65 o 
  11   8   5       62.10       86.66      8.30 o 
  12   8   5       36.89       29.11      6.84 o 
  13   8   5      628.27      601.13     18.86 o 
  14   8   5      354.52      343.60     16.12 o 
  15   8   5      227.01      201.45     12.80 o 
  16   8   5       95.37       82.07     11.82 o 
  17   8   5       40.49       26.67      8.30 o 
  18   8   5      135.20      136.48     12.21 o 
  19   8   5      708.43      734.88     22.96 o 
  20   8   5        0.50       -6.55      8.11 o 
  21   8   5      291.47      286.35     17.10 o 
  22   8   5       57.44       43.28     12.80 o 
  23   8   5      225.26      183.18     23.15 o 
  24   8   5        8.27      -13.68     13.68 o 
  25   8   5       13.44        5.67     17.00 o 
 -28   9   5      173.51      199.50     26.09 o 
 -27   9   5        1.96        2.44     12.51 o 
 -26   9   5       64.06       55.78     10.65 o 
 -25   9   5      369.94      322.60     16.71 o 
 -24   9   5      198.89      201.55     13.68 o 
 -23   9   5       24.71       17.78      8.01 o 
 -22   9   5        0.99        6.15      8.99 o 
 -21   9   5      753.01      807.27     21.00 o 
 -20   9   5       69.66       51.00      8.50 o 
 -19   9   5       55.08       68.88      9.67 o 
 -18   9   5       39.84       46.50      7.52 o 
 -17   9   5      976.23      942.97     30.09 o 
 -16   9   5      582.13      540.36     16.51 o 
 -15   9   5       34.32       38.49      6.55 o 
 -14   9   5     1619.76     1496.23     26.96 o 
 -13   9   5      200.94      195.78      9.09 o 
 -12   9   5      164.24      155.73     10.65 o 
 -11   9   5      224.76      258.21     14.56 o 
 -10   9   5     1138.99     1073.98     26.38 o 
  -9   9   5      110.09      102.78      9.67 o 
  -8   9   5       15.97       20.32      6.94 o 
  -7   9   5        3.03        9.09      5.28 o 
  -6   9   5       28.16       20.42      5.86 o 
  -5   9   5      106.67       84.51      8.11 o 
  -4   9   5      272.32      285.08     14.26 o 
  -3   9   5       87.68       99.06      7.03 o 
  -2   9   5      305.00      347.31     12.11 o 
  -1   9   5       20.32       26.28      5.67 o 
   0   9   5       76.24       81.58      8.30 o 
   1   9   5       76.69       95.06     10.06 o 
   2   9   5       41.28       25.99      7.13 o 
   3   9   5      213.34      242.39     13.19 o 
   4   9   5       10.63       15.24      5.96 o 
   5   9   5      528.18      536.94     26.28 o 
   6   9   5      760.05      749.63     22.57 o 
   7   9   5      704.62      662.68     19.44 o 
   8   9   5     1601.77     1465.84     31.17 o 
   9   9   5      332.33      295.53     14.65 o 
  10   9   5      210.75      164.42      9.48 o 
  11   9   5       54.77       51.58      7.33 o 
  12   9   5       72.25       65.55      9.77 o 
  13   9   5      184.84      184.94     11.82 o 
  14   9   5       42.90       52.95      8.70 o 
  15   9   5       88.96       68.19      9.48 o 
  16   9   5      151.71      151.82     12.02 o 
  17   9   5        1.13       14.65      8.50 o 
  18   9   5      157.94      145.76     12.80 o 
  19   9   5       23.71       15.73      8.99 o 
  20   9   5       78.18       80.60     13.19 o 
  21   9   5       89.15       70.34     13.48 o 
  22   9   5        4.83       -2.64     11.53 o 
  23   9   5      125.67      133.65     22.27 o 
 -26  10   5       41.77       49.34     14.46 o 
 -25  10   5       10.58        9.97     11.43 o 
 -24  10   5       31.56       24.13     10.65 o 
 -23  10   5       80.72       65.16     11.14 o 
 -22  10   5        7.74       16.90      8.89 o 
 -21  10   5      100.45       95.74     10.84 o 
 -20  10   5      231.16      248.74     17.78 o 
 -19  10   5        6.03        1.47      6.94 o 
 -18  10   5       11.38        9.18      7.03 o 
 -17  10   5      203.72      225.09     11.92 o 
 -16  10   5        6.21       13.68      7.91 o 
 -15  10   5      104.53      109.52     10.84 o 
 -14  10   5      305.13      301.79     14.46 o 
 -13  10   5      231.32      243.66     10.45 o 
 -12  10   5      239.65      276.78     17.88 o 
 -11  10   5        4.39        8.70      8.50 o 
 -10  10   5       95.53       93.89     11.04 o 
  -9  10   5      720.05      707.13     22.08 o 
  -8  10   5      142.51      174.58     12.21 o 
  -7  10   5       71.23       67.31      8.89 o 
  -6  10   5        2.13        7.72      6.84 o 
  -5  10   5      544.94      524.44     17.78 o 
  -4  10   5       52.59       44.65      6.35 o 
  -3  10   5      211.70      188.46     10.06 o 
  -2  10   5      724.07      704.30     19.83 o 
  -1  10   5       91.83       88.42      7.72 o 
   0  10   5      172.75      177.91      9.87 o 
   1  10   5       10.28       19.34      6.06 o 
   2  10   5      575.75      566.06     18.07 o 
   3  10   5      341.29      348.97     15.05 o 
   4  10   5       79.52       91.35     10.36 o 
   5  10   5        7.03       -2.74      7.23 o 
   6  10   5       22.85       17.68      6.94 o 
   7  10   5      343.43      333.63     16.12 o 
   8  10   5      122.10      112.35     10.55 o 
   9  10   5       85.84       85.39      9.97 o 
  10  10   5       79.01       67.80      9.87 o 
  11  10   5        6.45       10.65      8.11 o 
  12  10   5       25.18       13.09      8.50 o 
  13  10   5       38.88       30.38     13.97 o 
  14  10   5        0.68       -6.55      6.64 o 
  15  10   5      147.28      129.74     10.94 o 
  16  10   5       11.56       15.73      8.21 o 
  17  10   5       15.56        7.42      8.60 o 
  18  10   5       88.93       77.08     12.02 o 
  19  10   5       63.07       46.21     13.29 o 
  20  10   5        5.76       -5.67     11.63 o 
  21  10   5       56.66       65.65     14.95 o 
 -23  11   5       97.58       66.63     23.74 o 
 -22  11   5       74.33       83.34     12.02 o 
 -21  11   5      238.21      238.58     21.30 o 
 -20  11   5       83.08       79.62     18.17 o 
 -19  11   5       58.05       89.59     12.99 o 
 -18  11   5      153.83      121.14     13.97 o 
 -17  11   5       15.43       14.85     10.16 o 
 -16  11   5       11.83        0.78     10.16 o 
 -15  11   5        5.14       10.94      8.70 o 
 -14  11   5      381.51      363.92     28.82 o 
 -13  11   5       22.66       17.68      9.48 o 
 -12  11   5      195.35      176.25     15.63 o 
 -11  11   5       74.70       68.19     11.82 o 
 -10  11   5      139.57      142.74     14.26 o 
  -9  11   5      109.49      129.06     12.51 o 
  -8  11   5      188.60      188.95     14.56 o 
  -7  11   5       39.04       32.53      8.60 o 
  -6  11   5      206.91      205.46     14.26 o 
  -5  11   5      244.85      201.26     16.32 o 
  -4  11   5       54.07       56.27      8.30 o 
  -3  11   5      196.19      229.69     11.92 o 
  -2  11   5      263.02      308.43     13.09 o 
  -1  11   5       92.18       92.62      8.60 o 
   0  11   5       83.68       87.73      8.70 o 
   1  11   5      145.53      169.11     11.14 o 
   2  11   5       44.26       33.61      9.28 o 
   3  11   5       49.20       48.85      8.40 o 
   4  11   5       33.22       32.92     10.16 o 
   5  11   5      717.12      720.12     23.06 o 
   6  11   5      651.35      631.12     23.35 o 
   7  11   5      106.62       85.97     12.60 o 
   8  11   5      180.11      164.81     15.34 o 
   9  11   5       38.68       50.61      9.38 o 
  10  11   5        1.89        0.20      7.72 o 
  11  11   5       80.88       97.89     11.53 o 
  12  11   5        6.15        5.86      8.70 o 
  13  11   5       30.29       13.48     10.84 o 
  14  11   5       27.16       19.15     10.65 o 
  15  11   5       74.25       82.55     29.90 o 
  16  11   5       35.02       59.40     18.66 o 
  17  11   5       37.03       46.31     23.06 o 
  18  11   5      232.75      210.34     43.18 o 
 -19  12   5       57.25       67.12     15.14 o 
 -18  12   5        3.51        0.29     24.91 o 
 -17  12   5       14.55       25.01     11.53 o 
 -16  12   5        0.31       13.97     10.84 o 
 -15  12   5       35.20       59.50     21.69 o 
 -14  12   5       22.12       29.41     16.41 o 
 -13  12   5      418.50      390.30     29.31 o 
 -12  12   5       32.06       36.73     15.05 o 
 -11  12   5      295.85      245.32     23.35 o 
 -10  12   5       56.13       55.30     28.72 o 
  -9  12   5       76.53       80.40     15.73 o 
  -8  12   5      180.19      205.46     20.91 o 
  -7  12   5       24.21       17.49     11.04 o 
  -6  12   5      113.26      111.77     17.00 o 
  -5  12   5       21.60       16.90      7.13 o 
  -4  12   5      156.49      177.12     11.04 o 
  -3  12   5       58.20       44.84      7.82 o 
  -2  12   5        5.78       13.29      7.33 o 
  -1  12   5       88.11       71.03     11.43 o 
   0  12   5      191.32      205.85     13.38 o 
   1  12   5       94.78       98.97     10.75 o 
   2  12   5       14.59       25.40     11.04 o 
   3  12   5       21.21       20.03      8.11 o 
   4  12   5       11.97       13.19      7.52 o 
   5  12   5        4.71        1.17      8.89 o 
   6  12   5       97.45      102.00     16.80 o 
   7  12   5      301.07      279.71     23.15 o 
   8  12   5       62.58       68.78     10.55 o 
   9  12   5      199.07      207.51     16.22 o 
  10  12   5        6.99       17.29     12.51 o 
  11  12   5        0.08       25.11     24.72 o 
  12  12   5        2.01        0.88     10.94 o 
  13  12   5       26.82       34.00     18.07 o 
  14  12   5      169.72      185.53     21.40 o 
 -13  13   5        3.78        9.87     21.98 o 
 -12  13   5      164.29      146.64     29.99 o 
 -11  13   5       47.84       33.90     22.47 o 
 -10  13   5        2.75       10.84     42.40 o 
  -9  13   5       40.08       96.43     65.16 o 
  -8  13   5       30.80       32.04     18.07 o 
  -7  13   5      393.64      407.98     32.44 o 
  -6  13   5       18.41       36.44     17.49 o 
  -5  13   5      121.79      139.02     11.63 o 
  -4  13   5       52.82       57.64      9.28 o 
  -3  13   5      131.66      143.42     16.61 o 
  -2  13   5       53.97       54.61     14.26 o 
  -1  13   5       27.65       27.55     16.61 o 
   0  13   5       10.94       23.15     11.82 o 
   1  13   5       51.85       53.73     10.36 o 
   2  13   5      179.54      172.53     15.14 o 
   3  13   5       68.27       79.04     12.31 o 
   4  13   5       25.93       30.29     10.36 o 
   5  13   5       29.71       25.40     11.82 o 
   6  13   5       46.92       40.64     16.22 o 
   7  13   5       16.23       19.54     14.75 o 
   8  13   5       11.60       12.21     26.09 o 
 -37   0   6       66.77       54.03     19.54 o 
 -36   0   6       14.91       29.80     15.05 o 
 -35   0   6      122.04      132.67     19.64 o 
 -34   0   6       85.82       83.92     14.75 o 
 -33   0   6        0.67       21.79     10.55 o 
 -32   0   6      208.08      265.25     17.88 o 
 -31   0   6       58.50       59.50     11.53 o 
 -30   0   6      366.43      370.66     20.22 o 
 -29   0   6       11.10        7.91      9.97 o 
 -28   0   6       90.22       96.13     14.17 o 
 -27   0   6        0.00        0.88      7.33 o 
 -26   0   6      113.00       94.18      8.79 o 
 -25   0   6     2903.84     2972.13     44.75 o 
 -24   0   6      242.68      322.69     12.60 o 
 -23   0   6        1.04       27.45      7.91 o 
 -22   0   6        6.72       11.53      5.28 o 
 -21   0   6        1.51       13.78      5.67 o 
 -19   0   6     1482.86     1399.70     26.18 o 
 -18   0   6     4744.55     4908.78     68.58 o 
 -17   0   6      609.06      849.67     18.17 o 
 -16   0   6     1942.99     1717.80     26.09 o 
 -15   0   6     2920.07     3428.09     44.75 o 
 -14   0   6     1006.06     1127.23     19.34 o 
 -13   0   6        8.45       64.28      4.98 o 
 -12   0   6     1016.22     1366.68     24.13 o 
 -11   0   6     2362.58     2527.32     39.27 o 
 -10   0   6     3884.47     3996.10    118.70 o 
  -9   0   6     4967.45     4896.96     91.64 o 
  -8   0   6      257.76      369.59     19.64 o 
  -7   0   6     1398.94     1503.07     84.02 o 
  -6   0   6     5557.60     4752.37     92.13 o 
  -5   0   6     9551.43     9391.02    176.54 o 
  -4   0   6     4693.02     4820.46     92.81 o 
  -3   0   6      514.64      465.92     15.92 o 
  -2   0   6     2897.53     3087.32     76.20 o 
  -1   0   6     8345.76     8051.69    199.89 o 
   0   0   6    10576.68     9899.63    182.79 o 
   1   0   6     7210.12     6794.53    127.69 o 
   2   0   6      144.92      110.40      6.74 o 
   3   0   6     1920.65     1880.47     45.43 o 
   4   0   6     7532.58     7628.95    122.12 o 
   5   0   6      450.30      575.63     12.80 o 
   6   0   6     6160.78     5864.84     70.15 o 
   7   0   6      507.95      452.83     13.97 o 
   8   0   6     1083.48     1151.36     16.41 o 
   9   0   6     3081.26     3531.16     43.96 o 
  10   0   6       36.21      164.23      6.74 o 
  11   0   6     1140.68     1160.35     17.49 o 
  13   0   6       95.27      204.87      7.91 o 
  14   0   6     6867.49     6648.86     77.18 o 
  15   0   6      134.38      175.07      8.50 o 
  16   0   6       73.75       92.81      7.91 o 
  17   0   6      455.71      488.09     13.29 o 
  18   0   6     1233.11     1192.98     27.26 o 
  19   0   6      464.39      641.48     18.46 o 
  20   0   6       12.84       29.90      7.72 o 
  21   0   6       29.17       44.65      8.40 o 
  22   0   6       11.69       11.33      7.42 o 
  23   0   6        5.89       -6.74      6.74 o 
  24   0   6      151.88      163.15     12.51 o 
  25   0   6        4.64       -0.49      7.82 o 
  26   0   6      166.66      205.46     15.92 o 
  27   0   6      363.75      464.65     24.91 o 
  28   0   6      113.52      116.55     15.44 o 
  29   0   6      431.56      485.65     25.11 o 
  30   0   6       39.96       18.66     31.46 o 
  31   0   6        0.58       20.03     27.06 o 
 -37   1   6       89.00      102.87     13.09 o 
 -36   1   6       48.18       39.18      9.77 o 
 -35   1   6       54.51       35.85      9.87 o 
 -34   1   6        3.12       -7.72      7.72 o 
 -33   1   6        0.80       -1.07      7.62 o 
 -32   1   6        8.78       -7.23      7.23 o 
 -31   1   6      126.74      127.20     10.65 o 
 -30   1   6       54.36       75.03      8.99 o 
 -29   1   6        9.83       12.99      5.67 o 
 -28   1   6       25.02       21.49      6.55 o 
 -27   1   6       79.01       84.61      6.74 o 
 -26   1   6        1.79       45.72      6.06 o 
 -25   1   6      111.07       97.01      7.23 o 
 -24   1   6      322.40      295.83     10.06 o 
 -23   1   6      745.49      841.37     13.97 o 
 -22   1   6      204.66      177.91      7.03 o 
 -21   1   6      156.89      380.63     12.21 o 
 -20   1   6       70.83       77.08      4.88 o 
 -19   1   6      227.65      224.51      6.84 o 
 -18   1   6      469.22      496.89      8.89 o 
 -17   1   6     1006.29      905.94     13.58 o 
 -16   1   6     1264.17     1812.47     18.95 o 
 -15   1   6      956.22      979.90     12.31 o 
 -14   1   6      193.61      468.07      8.11 o 
 -13   1   6        8.75        4.01      2.83 o 
 -12   1   6      932.48      892.46     13.09 o 
 -11   1   6      389.58      555.70     13.48 o 
 -10   1   6     1535.76     1685.86     20.42 o 
  -9   1   6     2417.93     3016.29    414.23 o 
  -8   1   6     2022.36     2170.14     34.49 o 
  -7   1   6      948.71     1060.30     17.98 o 
  -6   1   6      117.24      234.77     40.64 o 
  -5   1   6     2280.35     2294.31     32.04 o 
  -4   1   6     3860.65     4135.22     68.09 o 
  -3   1   6        2.21        4.88      1.95 o 
  -2   1   6      961.16     1156.15     75.23 o 
  -1   1   6     2223.79     2020.37     57.84 o 
   0   1   6     2721.56     2626.68     47.48 o 
   1   1   6        0.00       14.56     17.78 o 
   2   1   6      136.81      364.60      9.87 o 
   3   1   6    12422.93    13286.68    137.56 o 
   4   1   6     1624.47     1655.28     25.30 o 
   5   1   6     2779.72     2653.06     28.53 o 
   6   1   6      555.50      625.75      8.40 o 
   7   1   6        0.09       -0.20      1.86 o 
   8   1   6     3545.61     3595.34     32.34 o 
   9   1   6       20.58       83.34      3.42 o 
  10   1   6     8354.47     8138.25     65.85 o 
  11   1   6       26.64       81.19      3.81 o 
  12   1   6        3.00       43.38      3.22 o 
  13   1   6      275.93      271.89      7.23 o 
  14   1   6       79.18       80.11      4.10 o 
  15   1   6     3735.15     3438.05     31.65 o 
  16   1   6       23.54       51.88      4.49 o 
  17   1   6     2282.14     2234.72     24.91 o 
  18   1   6       21.47       44.55      4.88 o 
  19   1   6        4.14        3.03      4.20 o 
  20   1   6      649.46      639.04     12.90 o 
  21   1   6       24.67       18.95      4.98 o 
  22   1   6        4.42       -2.25      4.69 o 
  23   1   6      296.85      318.30     11.24 o 
  24   1   6      175.53      162.67      8.70 o 
  25   1   6       14.76       19.05      6.55 o 
  26   1   6        0.22       -6.94      6.94 o 
  27   1   6       83.08       93.89     10.26 o 
  28   1   6       12.99        8.89      8.70 o 
  29   1   6        0.70       -3.81      8.89 o 
  30   1   6       39.02       19.64     10.84 o 
  31   1   6       18.75       30.97     14.65 o 
 -36   2   6        0.01        1.76     10.06 o 
 -35   2   6       53.05       34.78     10.36 o 
 -34   2   6      113.42      115.09     12.31 o 
 -33   2   6      101.38       99.36     10.36 o 
 -32   2   6      139.07      124.47     10.06 o 
 -31   2   6      191.82      191.10     10.65 o 
 -30   2   6      321.31      296.51     11.92 o 
 -29   2   6      111.15      124.37      9.28 o 
 -28   2   6        0.12        1.86      5.96 o 
 -27   2   6      170.11      176.05      9.67 o 
 -26   2   6      221.17      214.64      9.77 o 
 -25   2   6      248.90      318.20     11.53 o 
 -24   2   6      283.46      278.05     10.75 o 
 -23   2   6      555.08      652.62     14.26 o 
 -22   2   6      255.74      241.31      9.18 o 
 -21   2   6        4.32       34.19      4.88 o 
 -20   2   6     1930.50     1930.39     24.72 o 
 -19   2   6       45.23       64.87      5.67 o 
 -18   2   6      902.87     1303.67     17.98 o 
 -17   2   6     1764.85     1667.59     20.91 o 
 -16   2   6      721.59      829.25     16.71 o 
 -15   2   6       98.09      229.69      8.89 o 
 -14   2   6        8.02       12.21      2.44 o 
 -13   2   6     3102.36     3708.57     39.57 o 
 -12   2   6     6105.09     6298.81     63.60 o 
 -11   2   6       70.48       63.21      3.32 o 
 -10   2   6      901.10     1163.08     17.39 o 
  -9   2   6     5889.15     5443.08    122.90 o 
  -8   2   6     5424.77     3769.63    960.65 o 
  -7   2   6      747.91      467.28     29.31 o 
  -6   2   6     1121.19     1069.19     31.75 o 
  -5   2   6     3434.91     3547.18     71.71 o 
  -4   2   6       74.82      144.01     17.88 o 
  -3   2   6      112.57       67.12      4.88 o 
  -2   2   6     5550.37     5425.79     80.89 o 
  -1   2   6     1364.64     1581.42     43.67 o 
   0   2   6       19.79       63.31     19.54 o 
   1   2   6     2966.81     2837.70     41.13 o 
   2   2   6       20.55       19.05     32.63 o 
   3   2   6      588.67     1009.31     17.10 o 
   4   2   6     1482.12     1415.53     15.34 o 
   5   2   6      730.05      588.82      8.40 o 
   6   2   6      359.10      838.63     13.87 o 
   7   2   6     3293.16     3559.29     33.71 o 
   8   2   6      187.82      231.44      6.25 o 
   9   2   6     2204.30     2201.70     22.96 o 
  10   2   6     1647.80     1734.51     18.56 o 
  11   2   6      559.20      714.16     10.26 o 
  12   2   6     4745.10     4620.09     41.81 o 
  13   2   6      169.14      204.97      6.06 o 
  14   2   6     1165.15     1375.38     16.32 o 
  15   2   6      550.10      477.74      9.28 o 
  16   2   6       67.89       86.27      5.28 o 
  17   2   6     1516.92     1476.40     19.34 o 
  18   2   6       19.74       28.04      4.40 o 
  19   2   6      684.66      666.49     12.02 o 
  20   2   6       57.81       88.22      7.33 o 
  21   2   6       82.77       77.57      7.13 o 
  22   2   6        7.94        7.72      5.76 o 
  23   2   6       99.99      118.51      9.18 o 
  24   2   6       17.93       37.32      7.42 o 
  25   2   6       35.04       45.23      7.91 o 
  26   2   6       26.85       23.54      8.01 o 
  27   2   6       33.97       55.78      9.87 o 
  28   2   6       38.79       25.30      9.57 o 
  29   2   6        3.27       -7.91      8.99 o 
  30   2   6       10.14       -4.10     11.24 o 
 -36   3   6       82.87       95.84     16.90 o 
 -35   3   6        4.74        6.06      9.38 o 
 -34   3   6       14.41       22.37      8.70 o 
 -33   3   6       14.09       54.71      8.70 o 
 -32   3   6       17.64        7.03      7.72 o 
 -31   3   6       26.08       30.38      8.11 o 
 -30   3   6        0.48       -6.55      6.55 o 
 -29   3   6      285.25      301.88     15.34 o 
 -28   3   6       60.93      123.29     10.65 o 
 -27   3   6      140.66      138.05      9.57 o 
 -26   3   6        1.49        3.13      5.47 o 
 -25   3   6      287.01      327.77     12.11 o 
 -24   3   6      211.86      214.44      9.77 o 
 -23   3   6      120.20      158.27      8.40 o 
 -22   3   6      353.95      314.19     12.99 o 
 -20   3   6      107.77      132.97      7.13 o 
 -19   3   6       33.00       65.75      5.08 o 
 -18   3   6      231.62      372.71     15.44 o 
 -17   3   6      272.35      294.95      8.60 o 
 -16   3   6      285.26      305.40      9.28 o 
 -15   3   6     2085.65     2056.81     25.60 o 
 -14   3   6     2150.87     2709.82     29.60 o 
 -13   3   6     3867.99     4402.81     47.09 o 
 -12   3   6      911.89     1142.96     14.85 o 
 -11   3   6      346.35      558.14      8.89 o 
 -10   3   6       50.41       67.02      3.13 o 
  -9   3   6       84.52      236.13     34.78 o 
  -8   3   6     3020.12     3222.04     45.62 o 
  -7   3   6       40.86       44.94     11.82 o 
  -6   3   6       99.71       37.12     41.13 o 
  -5   3   6     2355.35     2428.94     29.41 o 
  -4   3   6     2491.98     2642.60     45.72 o 
  -3   3   6     1157.37     1173.73    146.74 o 
  -2   3   6     5348.65     5018.01    115.87 o 
  -1   3   6      659.93      772.10     47.19 o 
   0   3   6     3769.21     3031.44    313.22 o 
   1   3   6     1431.56     1682.44     28.72 o 
   2   3   6     4433.98     4731.95     70.15 o 
   3   3   6     8006.37     8055.21     85.88 o 
   4   3   6      619.57      618.71     10.55 o 
   5   3   6     3156.76     3118.19     34.68 o 
   6   3   6      195.36      309.50      8.30 o 
   7   3   6     4365.75     4857.78     52.37 o 
   8   3   6     8113.29     8323.38     85.68 o 
   9   3   6       74.02      199.40      8.21 o 
  10   3   6      377.39      356.79      9.77 o 
  11   3   6      995.71      927.83     16.02 o 
  12   3   6     2511.99     2329.48     28.63 o 
  13   3   6      731.06      657.70     19.05 o 
  14   3   6      331.21      315.17     10.26 o 
  15   3   6     4128.00     3845.45     43.77 o 
  16   3   6      297.51      338.03     11.72 o 
  17   3   6      603.62      597.32     14.26 o 
  18   3   6      121.80      133.94      9.09 o 
  19   3   6      868.85      814.30     16.51 o 
  20   3   6        4.79       -4.01      5.08 o 
  21   3   6        2.44       14.85      6.06 o 
  22   3   6      767.61      774.35     17.10 o 
  23   3   6      414.74      503.63     15.73 o 
  24   3   6        0.38       -6.35      6.35 o 
  25   3   6       83.15       87.73      9.18 o 
  26   3   6        0.03       -6.84      6.84 o 
  27   3   6      545.07      553.16     18.17 o 
  28   3   6       83.29       77.47     10.65 o 
  29   3   6       57.94       47.09     11.24 o 
  30   3   6        1.18        1.86     10.75 o 
 -35   4   6        9.31        7.91     12.21 o 
 -34   4   6        3.07        2.64     11.24 o 
 -33   4   6      140.16      152.50     14.95 o 
 -32   4   6      146.99      191.10     16.41 o 
 -31   4   6      146.25      158.76     13.29 o 
 -30   4   6       61.07       29.41      8.79 o 
 -29   4   6       12.95       13.29      9.18 o 
 -28   4   6      100.33       88.42      9.18 o 
 -27   4   6      318.71      332.27     12.60 o 
 -26   4   6      530.23      497.67     14.46 o 
 -25   4   6      147.03      167.55      9.18 o 
 -24   4   6      170.87      192.66      9.67 o 
 -23   4   6     1347.70     1320.76     25.89 o 
 -22   4   6      123.16      147.23      8.30 o 
 -21   4   6      363.55      324.94      9.97 o 
 -20   4   6      250.43      391.37     10.16 o 
 -19   4   6      103.33      106.10      5.96 o 
 -18   4   6     3821.15     3656.89     39.76 o 
 -17   4   6       25.10       37.61      4.10 o 
 -16   4   6       26.69      156.12      6.64 o 
 -15   4   6      258.10      261.93      8.79 o 
 -14   4   6       11.92       47.68      3.61 o 
 -13   4   6     5057.37     4929.39     45.43 o 
 -12   4   6     4564.48     4768.39     45.82 o 
 -11   4   6       10.62       29.50      2.64 o 
 -10   4   6        8.68       77.47      9.77 o 
  -9   4   6     4134.30     4553.85     49.53 o 
  -8   4   6     1039.20     1113.16     17.49 o 
  -7   4   6       67.63      207.22    105.32 o 
  -6   4   6      327.79      337.54      8.50 o 
  -5   4   6      868.04     1380.07     24.23 o 
  -4   4   6      149.56      201.65      5.67 o 
  -3   4   6     1254.16     1268.11     15.92 o 
  -2   4   6       59.38       86.66      4.01 o 
  -1   4   6     4260.33     4617.94     52.66 o 
   0   4   6       69.95       92.42      3.81 o 
   1   4   6     3461.12     3175.83     72.59 o 
   2   4   6      333.04      444.13      8.99 o 
   3   4   6      828.00     1036.86     14.75 o 
   4   4   6     1269.18     1281.10     17.49 o 
   5   4   6      135.94      199.50      6.74 o 
   6   4   6      685.80     1301.32     19.44 o 
   8   4   6      252.59      201.84      9.38 o 
   9   4   6      292.69      239.06      8.60 o 
  10   4   6     1630.79     1616.10     22.27 o 
  11   4   6      115.36       96.92      5.76 o 
  12   4   6      927.69     1121.85     17.59 o 
  13   4   6      442.78      395.87     10.94 o 
  14   4   6     2222.43     2106.34     27.65 o 
  15   4   6        9.58       29.31      4.98 o 
  16   4   6      613.11      545.83     13.29 o 
  17   4   6      624.91      667.66     15.63 o 
  18   4   6      799.61      774.25     17.10 o 
  19   4   6      355.38      355.23     15.83 o 
  20   4   6       16.02       53.24      7.62 o 
  21   4   6      173.03      190.70     10.84 o 
  22   4   6        0.99       -2.64      6.35 o 
  23   4   6       65.16       62.82      8.79 o 
  24   4   6       55.31       46.02      8.70 o 
  25   4   6      163.32      157.39     11.72 o 
  26   4   6      338.38      363.73     17.29 o 
  27   4   6       30.14       35.56     10.26 o 
  28   4   6      223.33      247.76     16.02 o 
  29   4   6       57.34       44.26     10.45 o 
 -34   5   6      109.10       58.91     17.39 o 
 -33   5   6      390.14      384.44     19.34 o 
 -32   5   6        0.93       -8.01      8.01 o 
 -31   5   6      141.05      159.93     12.31 o 
 -30   5   6       40.87       28.92      8.50 o 
 -29   5   6        2.87       72.69      9.67 o 
 -28   5   6       19.54       31.85      7.23 o 
 -27   5   6       53.30      101.21      8.99 o 
 -26   5   6       41.26       61.74      7.52 o 
 -25   5   6       61.61      175.76      9.97 o 
 -24   5   6       94.35      134.43      8.79 o 
 -23   5   6      405.38      385.02     12.31 o 
 -22   5   6       63.69       42.69      5.67 o 
 -21   5   6       69.31       68.78      6.15 o 
 -20   5   6      510.69      495.81     12.21 o 
 -19   5   6      247.18      203.40      9.18 o 
 -18   5   6     1400.33     1513.23     21.59 o 
 -17   5   6       17.41       28.23      5.18 o 
 -16   5   6     4642.30     4428.99     56.47 o 
 -15   5   6      576.82      868.23     21.30 o 
 -13   5   6      740.28      676.84     21.98 o 
 -12   5   6      461.51      512.52     14.95 o 
 -11   5   6       67.13      100.33      6.45 o 
 -10   5   6      172.24      185.72      8.21 o 
  -9   5   6      676.65     1014.48     16.51 o 
  -8   5   6     3207.36     3396.33     37.32 o 
  -7   5   6      611.95      571.04      9.97 o 
  -6   5   6     1358.43     1275.14     19.15 o 
  -5   5   6     1665.41     1706.57     34.88 o 
  -4   5   6        0.98       30.09      4.59 o 
  -3   5   6     1972.87     1962.34     25.40 o 
  -2   5   6      451.39      497.57      8.60 o 
  -1   5   6     2299.16     2211.27     25.40 o 
   0   5   6      197.54      288.79      9.38 o 
   1   5   6      668.06      705.66     15.34 o 
   2   5   6       90.00      362.75     24.62 o 
   3   5   6     4631.13     4891.59     59.30 o 
   4   5   6      280.15      285.27     13.58 o 
   5   5   6      809.07      762.33     15.73 o 
   6   5   6      696.66      630.73     20.03 o 
   7   5   6       19.11       61.55      3.81 o 
   8   5   6     5452.19     5235.97     55.69 o 
   9   5   6     4401.23     4356.40     45.92 o 
  10   5   6      581.59      975.41     18.66 o 
  11   5   6      355.02      313.41      9.87 o 
  12   5   6     1440.26     1560.41     23.06 o 
  13   5   6        0.68       18.27      4.59 o 
  14   5   6       17.07       36.05      5.37 o 
  15   5   6      115.16      134.14      7.62 o 
  16   5   6       61.30       73.37      6.64 o 
  17   5   6      272.10      284.88     11.33 o 
  18   5   6      480.60      494.44     14.85 o 
  19   5   6     1524.79     1483.23     26.67 o 
  20   5   6      213.96      226.56     16.12 o 
  21   5   6      398.10      443.25     17.00 o 
  22   5   6      191.79      203.60     12.90 o 
  23   5   6     1030.59     1032.27     23.25 o 
  24   5   6       52.88       42.01      8.79 o 
  25   5   6       25.23       16.61      8.60 o 
  26   5   6        1.21       -9.28      9.28 o 
  27   5   6       77.88       94.96     11.24 o 
  28   5   6       23.70       25.99      9.87 o 
 -33   6   6      302.67      354.25     27.16 o 
 -32   6   6        4.59      -12.31     12.31 o 
 -31   6   6       66.00       57.64     12.21 o 
 -30   6   6       23.31       19.73      9.57 o 
 -29   6   6       12.07       19.93      9.38 o 
 -28   6   6       76.80       71.03     10.65 o 
 -27   6   6      114.85      102.87     11.04 o 
 -26   6   6        0.55        7.52      7.72 o 
 -25   6   6       20.71       31.65      8.11 o 
 -24   6   6       19.63       69.46      8.70 o 
 -23   6   6      105.92      122.51      9.97 o 
 -22   6   6       45.67       54.32      7.62 o 
 -21   6   6        4.04        4.49      6.74 o 
 -20   6   6       16.90       18.76      5.96 o 
 -19   6   6        0.34        0.20      5.28 o 
 -18   6   6     1624.25     1502.19     28.43 o 
 -17   6   6      103.63      165.60      9.18 o 
 -16   6   6      243.45      259.97     10.84 o 
 -14   6   6     1393.62     1366.19     21.88 o 
 -13   6   6      356.48      408.08     11.04 o 
 -12   6   6      199.99      196.08      7.91 o 
 -11   6   6      638.88      551.60     11.04 o 
 -10   6   6      495.80      600.84     13.48 o 
  -9   6   6      252.53      279.32      6.55 o 
  -8   6   6      125.13      152.99      5.18 o 
  -7   6   6      231.77      449.41      9.18 o 
  -6   6   6      489.97      472.46     10.36 o 
  -5   6   6      443.99      541.14      8.40 o 
  -4   6   6      278.14      301.20      9.18 o 
  -3   6   6      131.95      146.15      7.13 o 
  -2   6   6       13.41       61.65      5.86 o 
  -1   6   6      305.13      287.23      8.11 o 
   0   6   6       10.67       30.19      3.61 o 
   1   6   6     2795.87     2706.20     35.66 o 
   2   6   6      806.87      816.06     20.22 o 
   3   6   6      675.22      733.61     14.85 o 
   4   6   6     1421.80     1415.82     22.18 o 
   5   6   6      100.06      122.90      6.06 o 
   6   6   6       14.06       19.25      4.30 o 
   7   6   6        6.58       33.51      5.57 o 
   8   6   6      747.37      742.79     17.59 o 
   9   6   6     9027.18     8529.04    108.64 o 
  10   6   6      518.32      545.05     16.02 o 
  11   6   6     1248.40     1232.25     38.30 o 
  12   6   6        6.10      118.51      8.40 o 
  13   6   6      136.01      138.05      9.57 o 
  14   6   6       58.45       47.68      7.13 o 
  15   6   6      111.88      127.98      9.57 o 
  16   6   6      106.63       90.57      9.09 o 
  17   6   6      537.40      538.60     17.78 o 
  18   6   6      802.89      732.24     17.00 o 
  19   6   6       24.77       17.98      5.86 o 
  20   6   6        0.19       -0.29      6.06 o 
  21   6   6       12.77        9.67      7.03 o 
  22   6   6       18.88       13.29      7.03 o 
  23   6   6      255.89      288.40     13.87 o 
  24   6   6        5.71        1.56      8.11 o 
  25   6   6       32.79       29.31      8.89 o 
  26   6   6        3.92       -7.13      7.13 o 
  27   6   6       43.46       31.56     13.29 o 
 -32   7   6       27.06       25.69     16.02 o 
 -31   7   6        0.44       -5.57     12.60 o 
 -30   7   6       24.44       30.29     15.73 o 
 -29   7   6      258.84      249.22     17.10 o 
 -28   7   6      477.47      513.40     22.37 o 
 -27   7   6      106.43      122.71     12.70 o 
 -26   7   6      143.20      142.64     17.88 o 
 -25   7   6       22.23       25.69      8.30 o 
 -24   7   6        1.63        1.17      7.13 o 
 -23   7   6      420.15      444.72     17.39 o 
 -22   7   6      323.45      285.86     13.87 o 
 -21   7   6       14.55       42.89      7.52 o 
 -20   7   6      262.81      262.41     12.41 o 
 -19   7   6       81.36       72.78      7.82 o 
 -18   7   6        0.01        9.48      5.86 o 
 -17   7   6      164.46      168.23      9.77 o 
 -16   7   6       45.17       49.04      6.45 o 
 -15   7   6      425.34      384.53     12.21 o 
 -14   7   6        5.61       75.91      6.35 o 
 -13   7   6     1348.69     1428.72     22.67 o 
 -12   7   6     2432.84     2383.12     32.34 o 
 -11   7   6     1713.20     1661.92     23.54 o 
 -10   7   6     2528.47     2588.48     29.90 o 
  -9   7   6      910.38      984.39     13.19 o 
  -8   7   6      191.40      161.00      5.57 o 
  -7   7   6      561.66      538.21      8.89 o 
  -6   7   6       23.43       23.94      3.91 o 
  -5   7   6      248.73      269.35      7.52 o 
  -4   7   6       32.05       54.91      5.08 o 
  -3   7   6     2053.88     2164.28     33.22 o 
  -2   7   6      194.92      200.67     12.21 o 
  -1   7   6       14.89       36.73      5.08 o 
   0   7   6       22.40        7.42      4.59 o 
   1   7   6       32.95       69.36      6.06 o 
   2   7   6      212.11      178.39     11.33 o 
   3   7   6      869.31      885.13     19.25 o 
   4   7   6     1738.90     1778.57     29.70 o 
   5   7   6      372.42      492.00     13.38 o 
   6   7   6      389.24      599.37     15.14 o 
   7   7   6      630.67      737.32     17.39 o 
   8   7   6      848.77      862.18     19.44 o 
   9   7   6      270.43      271.21     12.21 o 
  10   7   6       14.25       16.12      5.86 o 
  11   7   6      119.76      132.67      9.77 o 
  12   7   6      134.11      143.52     10.45 o 
  13   7   6        0.05        4.30      6.06 o 
  14   7   6       98.91      123.59     10.06 o 
  15   7   6      394.19      413.84     17.10 o 
  16   7   6        5.45       21.40      7.42 o 
  17   7   6        2.27       40.84      8.21 o 
  18   7   6       16.47        5.57      7.62 o 
  19   7   6      120.97      130.91     11.43 o 
  20   7   6       67.34       96.33     10.94 o 
  21   7   6      311.37      335.20     20.52 o 
  22   7   6       11.56       44.06     11.82 o 
  23   7   6       63.12       55.88     12.21 o 
  24   7   6       42.51       27.16     13.68 o 
  25   7   6       84.29       69.07     23.35 o 
  26   7   6       56.88       40.54     17.39 o 
 -30   8   6      122.52      133.26     23.45 o 
 -29   8   6      100.86      111.77     15.83 o 
 -28   8   6      185.78      195.88     15.34 o 
 -27   8   6       12.45       10.94      9.28 o 
 -26   8   6      172.88      191.49     16.71 o 
 -25   8   6      107.77      139.61     11.82 o 
 -24   8   6        8.09       25.69      8.50 o 
 -23   8   6       25.50       38.49      8.30 o 
 -22   8   6       11.66        9.77      7.03 o 
 -21   8   6       44.35       42.01      9.87 o 
 -20   8   6      162.84      169.11     10.84 o 
 -19   8   6       44.91       36.05      7.13 o 
 -18   8   6       31.10       22.08      6.45 o 
 -17   8   6        7.76        7.82      5.47 o 
 -16   8   6       65.95       54.32      6.84 o 
 -15   8   6     1544.94     1561.00     25.60 o 
 -14   8   6      109.10      117.24      7.52 o 
 -13   8   6      353.76      370.08     11.63 o 
 -12   8   6     1061.27     1022.50     18.17 o 
 -11   8   6      587.91      582.27     13.58 o 
 -10   8   6       17.60       29.60      5.08 o 
  -9   8   6      104.57      103.27      8.89 o 
  -8   8   6       12.18        7.33      5.18 o 
  -7   8   6        0.00       -3.32      3.61 o 
  -6   8   6     2113.15     2096.97     30.48 o 
  -5   8   6      308.18      380.14     11.82 o 
  -4   8   6      314.85      316.34     15.05 o 
  -3   8   6      675.22      755.69     16.90 o 
  -2   8   6       86.51      116.16      8.30 o 
  -1   8   6      756.97      759.30     17.10 o 
   0   8   6      208.67      360.70     13.19 o 
   1   8   6        9.00        7.91      5.57 o 
   2   8   6        8.28        1.47      4.59 o 
   3   8   6       11.97        9.77      4.98 o 
   4   8   6      175.83      174.00     10.36 o 
   5   8   6       18.20       37.81      6.74 o 
   6   8   6       90.01      151.72     10.36 o 
   7   8   6      172.79      159.54      8.99 o 
   8   8   6      234.24      221.09     10.65 o 
   9   8   6      499.15      560.68     20.22 o 
  10   8   6       41.29       38.49      6.84 o 
  11   8   6       49.05       56.18      7.82 o 
  12   8   6       48.37       38.39      7.62 o 
  13   8   6      108.58       99.65      9.67 o 
  14   8   6       12.01        1.76      6.84 o 
  15   8   6       26.07       17.39      7.72 o 
  16   8   6      181.73      174.88     12.90 o 
  17   8   6        8.05       23.74      8.30 o 
  18   8   6      293.94      252.25     15.53 o 
  19   8   6      270.60      303.64     17.00 o 
  20   8   6        3.63       26.96      9.77 o 
  21   8   6       47.88       33.61     10.75 o 
  22   8   6        2.24       11.24     12.99 o 
  23   8   6        3.50        4.20     15.44 o 
  24   8   6        1.54        1.66     16.61 o 
 -28   9   6      113.66      153.48     23.15 o 
 -27   9   6       17.99       36.54     13.87 o 
 -26   9   6      250.70      290.06     17.78 o 
 -25   9   6      321.56      418.83     19.73 o 
 -24   9   6       21.87       37.22      9.48 o 
 -23   9   6       35.31       56.27     12.02 o 
 -22   9   6       11.13       26.38      8.30 o 
 -21   9   6       36.76       77.86      9.67 o 
 -20   9   6      213.53      278.53     14.17 o 
 -19   9   6       10.78       13.58      6.94 o 
 -18   9   6       80.09       88.12      8.89 o 
 -17   9   6       17.98       16.61      6.74 o 
 -16   9   6       24.43       55.30      7.42 o 
 -15   9   6      468.26      423.22     17.29 o 
 -14   9   6       74.22       76.01      7.23 o 
 -13   9   6       14.38       11.63      4.79 o 
 -12   9   6      881.51      862.47     33.12 o 
 -11   9   6      189.52      220.11     11.24 o 
 -10   9   6      959.41      912.98     23.15 o 
  -9   9   6        2.14        4.98      6.45 o 
  -8   9   6      102.09      100.14      9.48 o 
  -7   9   6      220.03      241.31      9.97 o 
  -6   9   6        0.15        4.98      4.59 o 
  -5   9   6       78.23       94.67      7.03 o 
  -4   9   6       32.75       35.85      6.84 o 
  -3   9   6     1057.10     1082.09     24.72 o 
  -2   9   6       70.67       66.92      7.72 o 
  -1   9   6      112.85       90.47      7.72 o 
   0   9   6      173.31      203.01     10.36 o 
   1   9   6        1.96       12.80      5.47 o 
   2   9   6      198.41      181.81     10.16 o 
   3   9   6      131.81      144.01      9.97 o 
   4   9   6       20.44       58.42      7.72 o 
   5   9   6        0.64        5.96      6.15 o 
   6   9   6       36.75       93.01      9.28 o 
   7   9   6        4.37       -0.10      6.64 o 
   8   9   6        0.98        6.74      6.94 o 
   9   9   6      115.81      133.16     11.33 o 
  10   9   6      331.18      340.18     17.00 o 
  11   9   6       30.72       29.11      6.84 o 
  12   9   6       17.79       14.75      6.94 o 
  13   9   6       11.29       16.61      7.42 o 
  14   9   6      413.61      452.73     17.59 o 
  15   9   6      129.09      129.64     11.33 o 
  16   9   6       70.25       93.50     10.84 o 
  17   9   6      155.09      157.39     13.78 o 
  18   9   6       89.11       84.21     15.24 o 
  19   9   6      123.29      142.74     13.48 o 
  20   9   6       38.41       46.41     11.72 o 
  21   9   6       32.25       31.75     15.44 o 
  22   9   6       11.70       18.66     13.29 o 
 -26  10   6       97.79      141.86     18.07 o 
 -25  10   6      321.44      314.58     20.91 o 
 -24  10   6      389.43      413.26     24.03 o 
 -23  10   6      355.38      327.68     16.80 o 
 -22  10   6       81.39       91.15     13.19 o 
 -21  10   6        1.13        7.62      7.72 o 
 -20  10   6      161.57      173.02     12.02 o 
 -19  10   6       55.26       53.34      8.79 o 
 -18  10   6       12.98       10.45     10.16 o 
 -17  10   6        0.05       -2.44      6.06 o 
 -16  10   6      308.74      298.46     16.22 o 
 -15  10   6      156.75      158.66     11.72 o 
 -14  10   6      248.14      271.70     11.63 o 
 -13  10   6      975.43      930.66     32.83 o 
 -12  10   6      173.47      215.42     18.07 o 
 -11  10   6        7.56        2.15      8.01 o 
 -10  10   6      161.68      176.05     13.58 o 
  -9  10   6      432.77      485.07     19.15 o 
  -8  10   6       84.62      112.06     10.65 o 
  -7  10   6      137.81      132.97      9.09 o 
  -6  10   6        6.77        9.57      5.37 o 
  -5  10   6       92.37      141.27      9.38 o 
  -4  10   6       25.83        6.25      5.86 o 
  -3  10   6       49.62       44.26      6.74 o 
  -2  10   6        0.26        5.37      6.74 o 
  -1  10   6       42.53       45.43      7.33 o 
   0  10   6       46.21       39.37      6.84 o 
   1  10   6      141.82      164.81     14.65 o 
   2  10   6        0.16       -1.56      6.25 o 
   3  10   6      255.68      292.60     15.53 o 
   4  10   6      407.75      448.72     17.39 o 
   5  10   6        1.05       10.26      7.03 o 
   6  10   6      477.48      507.44     18.66 o 
   7  10   6      322.06      343.31     16.22 o 
   8  10   6        1.78       28.63      8.40 o 
   9  10   6        5.32       11.63      8.11 o 
  10  10   6       10.57       30.58      8.99 o 
  11  10   6       18.81       18.56      8.89 o 
  12  10   6       33.60       42.69      9.97 o 
  13  10   6        0.74        0.49      9.97 o 
  14  10   6        1.04        9.87      7.52 o 
  15  10   6        7.63        1.56      7.62 o 
  16  10   6       80.58       81.48     10.75 o 
  17  10   6        2.48       15.83      9.87 o 
  18  10   6        0.01        9.97     10.36 o 
  19  10   6       98.99      112.25     15.63 o 
  20  10   6        0.90        5.08     11.92 o 
 -23  11   6       52.88       50.61     11.63 o 
 -22  11   6      139.19      123.59     12.90 o 
 -21  11   6        0.58       19.05     22.76 o 
 -20  11   6      125.40      100.63     15.24 o 
 -19  11   6        2.29       19.44     10.45 o 
 -18  11   6      243.58      267.79     18.27 o 
 -17  11   6        4.18       15.14      8.99 o 
 -16  11   6      220.10      189.34     14.07 o 
 -15  11   6      127.32      114.50     10.75 o 
 -14  11   6       46.61       34.98      8.11 o 
 -13  11   6        9.59       15.34      9.57 o 
 -12  11   6       31.93       32.92     10.65 o 
 -11  11   6       38.65       44.26     11.14 o 
 -10  11   6       42.89       45.92      9.97 o 
  -9  11   6       60.79      111.47     13.19 o 
  -8  11   6       10.62       31.56      8.40 o 
  -7  11   6       37.44       21.20      8.50 o 
  -6  11   6       14.07       15.63      6.55 o 
  -5  11   6      234.04      225.58     11.53 o 
  -4  11   6       63.09       60.18      8.11 o 
  -3  11   6        0.15        1.47      6.55 o 
  -2  11   6       25.75       18.66      7.03 o 
  -1  11   6       69.38       83.24      8.99 o 
   0  11   6        2.13       -6.35      6.35 o 
   1  11   6       16.75       14.07      9.38 o 
   2  11   6      145.05      147.62     11.43 o 
   3  11   6      465.25      459.57     18.17 o 
   4  11   6       83.48       86.85     10.75 o 
   5  11   6       82.43       80.70     12.11 o 
   6  11   6        1.88        6.55      7.72 o 
   7  11   6        0.68       -0.98      7.62 o 
   8  11   6       78.32       78.65     16.80 o 
   9  11   6        2.86        1.76     10.55 o 
  10  11   6        8.88       21.00      9.09 o 
  11  11   6      136.51      125.64     12.90 o 
  12  11   6       49.75       68.00     11.24 o 
  13  11   6        7.00        1.95      9.57 o 
  14  11   6       31.28       38.49     11.63 o 
  15  11   6        6.12        0.88     15.14 o 
  16  11   6       91.74      117.72     19.44 o 
  17  11   6        0.02       23.74     16.12 o 
 -19  12   6       66.73       98.38     24.13 o 
 -18  12   6       35.41       23.84     12.70 o 
 -17  12   6        5.85        6.15     11.14 o 
 -16  12   6      200.81      182.01     17.39 o 
 -15  12   6       81.80      112.74     26.77 o 
 -14  12   6       32.69       50.12     17.98 o 
 -13  12   6      214.64      209.36     22.47 o 
 -12  12   6      108.77      128.86     18.76 o 
 -11  12   6        6.44       42.60     14.26 o 
 -10  12   6        0.61       19.83     12.90 o 
  -9  12   6       10.36       16.80     11.24 o 
  -8  12   6       25.55       33.80     10.26 o 
  -7  12   6        5.23       19.05      6.94 o 
  -6  12   6       16.64       29.70      7.33 o 
  -5  12   6      224.82      254.21     12.80 o 
  -4  12   6      280.01      262.12     13.09 o 
  -3  12   6       23.65       16.12      7.23 o 
  -2  12   6       64.86       64.77      9.67 o 
  -1  12   6       17.26       40.74      8.79 o 
   0  12   6        0.29        3.03      8.60 o 
   1  12   6      115.37      124.76     11.82 o 
   2  12   6       15.73       17.59      8.50 o 
   3  12   6      174.62      165.99     13.19 o 
   4  12   6        4.50       19.25     11.43 o 
   5  12   6      300.02      317.51     16.41 o 
   6  12   6      248.23      262.80     19.54 o 
   7  12   6       41.92       60.87     17.00 o 
   8  12   6       63.06       66.24     10.75 o 
   9  12   6        2.38       23.25     11.14 o 
  10  12   6       47.23       61.84     13.09 o 
  11  12   6      107.30      119.09     15.53 o 
  12  12   6       27.54        5.96     12.31 o 
  13  12   6        1.96       -1.86     15.92 o 
 -13  13   6       29.94       31.95     23.74 o 
 -12  13   6      335.36      272.18     36.93 o 
 -11  13   6       62.36       43.77     22.67 o 
 -10  13   6        6.55       20.81     17.78 o 
  -9  13   6      274.21      311.56     29.90 o 
  -8  13   6      107.98      131.89     29.80 o 
  -7  13   6       77.50      117.14     17.39 o 
  -6  13   6       31.95       49.73      9.57 o 
  -5  13   6        6.49       15.24      8.21 o 
  -4  13   6        1.31        7.13      8.70 o 
  -3  13   6       75.13       89.39     12.99 o 
  -2  13   6       77.73       85.97     16.51 o 
  -1  13   6       29.90       41.42     10.55 o 
   0  13   6      170.90      179.27     20.52 o 
   1  13   6      140.61      160.91     19.54 o 
   2  13   6       25.13       36.25     15.24 o 
   3  13   6       20.99       82.75     12.80 o 
   4  13   6        1.47        4.98      9.77 o 
   5  13   6       31.55       45.92     11.92 o 
   6  13   6        0.09       41.52     11.92 o 
   7  13   6       42.90       25.21     11.92 o 
 -37   1   7       52.48       30.68     10.94 o 
 -36   1   7       13.47       33.12     10.06 o 
 -35   1   7      246.91      294.36     16.61 o 
 -34   1   7       20.11       13.48      8.40 o 
 -33   1   7        7.02        1.47      7.42 o 
 -32   1   7      289.71      304.23     19.93 o 
 -31   1   7      109.01      173.80     12.11 o 
 -30   1   7      169.96      203.80     11.82 o 
 -29   1   7      634.22      632.69     19.05 o 
 -28   1   7      555.08      614.02     13.68 o 
 -27   1   7      314.65      385.12     13.38 o 
 -26   1   7      428.60      440.42     14.46 o 
 -25   1   7      951.80      888.16     15.92 o 
 -24   1   7       93.64      180.64      8.21 o 
 -23   1   7      427.33      484.58     13.38 o 
 -22   1   7     2017.10     1705.01     20.32 o 
 -21   1   7     4897.15     4753.15     44.26 o 
 -20   1   7     1028.60     1208.32     15.05 o 
 -19   1   7     1532.38     1696.02     18.56 o 
 -18   1   7       69.48       94.38      5.08 o 
 -17   1   7     3341.94     3156.10     29.02 o 
 -16   1   7       28.02       55.78      3.42 o 
 -15   1   7      435.67      378.18      7.23 o 
 -14   1   7      188.28      217.57      5.86 o 
 -13   1   7     1033.48     1172.07     15.14 o 
 -11   1   7      270.62      255.28      6.06 o 
 -10   1   7     1192.44     1294.48     21.30 o 
  -9   1   7     2009.96     2035.71     26.09 o 
  -8   1   7     2208.45     2252.60    156.71 o 
  -7   1   7     1172.77     1170.80    202.33 o 
  -6   1   7     1320.39     1504.14     25.50 o 
  -5   1   7      343.72      374.37     10.26 o 
  -4   1   7      151.49      165.21     14.65 o 
  -3   1   7      852.84      886.89     14.56 o 
  -2   1   7        0.05       10.26      3.81 o 
  -1   1   7      116.27      167.84     24.62 o 
   0   1   7     2175.79     2547.45     40.64 o 
   1   1   7     6489.30     6741.67    128.47 o 
   2   1   7      213.63      217.08     15.05 o 
   3   1   7      408.87      506.46      8.21 o 
   4   1   7       61.88       76.89      3.22 o 
   5   1   7    11777.09    12364.03    105.12 o 
   6   1   7     2659.58     2774.88     25.60 o 
   7   1   7       34.93       24.91      2.44 o 
   8   1   7        4.44       20.42      2.25 o 
   9   1   7      473.82      521.31      8.11 o 
  11   1   7      288.90      280.49      6.45 o 
  12   1   7     1262.81     1463.21     16.12 o 
  13   1   7     4368.04     4033.61     34.19 o 
  14   1   7     3939.46     4064.68     35.95 o 
  15   1   7      177.04      235.16      7.62 o 
  16   1   7     2025.15     1844.13     22.67 o 
  17   1   7     1255.80     1153.02     16.90 o 
  18   1   7      827.44      821.24     14.17 o 
  19   1   7       64.47       72.69      5.86 o 
  20   1   7      212.54      225.97      8.79 o 
  21   1   7      401.57      462.30     12.80 o 
  22   1   7      166.23      203.40      9.38 o 
  23   1   7      296.40      340.08     11.72 o 
  24   1   7      417.88      422.54     14.26 o 
  25   1   7      368.98      393.23     13.87 o 
  26   1   7       46.58       45.43      9.48 o 
  27   1   7       15.53       18.37      8.89 o 
  28   1   7       99.89      126.22     13.68 o 
  29   1   7       45.78       28.23     12.21 o 
  30   1   7       11.78       24.03     12.99 o 
 -37   2   7        2.29        3.22     10.45 o 
 -36   2   7        0.71        6.15      9.38 o 
 -35   2   7       22.98       15.44     10.65 o 
 -34   2   7      160.19      165.21     12.41 o 
 -33   2   7      307.99      320.45     14.46 o 
 -32   2   7      223.34      224.90     12.51 o 
 -31   2   7        0.93       -6.06      6.06 o 
 -30   2   7      167.66      208.58     11.04 o 
 -29   2   7      146.47      184.35     10.65 o 
 -28   2   7       23.32       13.09      6.25 o 
 -27   2   7       67.35       59.99      7.23 o 
 -26   2   7       18.15       19.73      6.15 o 
 -25   2   7      566.31      508.90     14.56 o 
 -24   2   7     1153.72     1186.04     21.10 o 
 -23   2   7      919.12     1005.98     17.88 o 
 -22   2   7     2988.75     3271.48     39.27 o 
 -21   2   7      115.63      119.58      6.94 o 
 -20   2   7      491.79      474.12     10.36 o 
 -19   2   7     1081.40     1000.71     20.22 o 
 -18   2   7        0.00       66.34      4.59 o 
 -17   2   7      543.79      628.68     14.75 o 
 -16   2   7     4915.17     4676.26     47.48 o 
 -15   2   7      209.61      260.17      6.94 o 
 -14   2   7     1433.22     1364.92     17.10 o 
 -12   2   7       12.63       42.11      2.93 o 
 -11   2   7     1006.02     1242.51     20.32 o 
 -10   2   7     6276.62     6528.20     74.93 o 
  -9   2   7       56.48      123.10     17.59 o 
  -8   2   7     5865.96     6507.39     78.35 o 
  -7   2   7     3123.83     2393.67    412.18 o 
  -6   2   7     3439.87     3740.62     65.65 o 
  -5   2   7       35.81       40.54     10.65 o 
  -4   2   7    16967.29    16934.78    274.33 o 
  -3   2   7     5234.35     5651.18    315.56 o 
  -2   2   7     6457.73     6137.61    105.51 o 
  -1   2   7     1772.21     1650.00    232.52 o 
   0   2   7      865.48     1079.26     32.34 o 
   1   2   7     5708.20     6265.69     79.72 o 
   2   2   7     2744.05     3282.22     35.07 o 
   3   2   7      493.10     1141.30     16.80 o 
   4   2   7     2835.11     2851.48     32.92 o 
   5   2   7      168.97      149.57      4.49 o 
   6   2   7     2434.94     2414.77     24.91 o 
   7   2   7       82.33      149.09      6.64 o 
   8   2   7      392.14      328.55      6.55 o 
   9   2   7      740.49     1009.89     12.60 o 
  10   2   7        4.86       37.81      3.13 o 
  11   2   7     1232.26     1093.72     13.29 o 
  12   2   7      445.41      520.04      8.89 o 
  13   2   7       22.76       50.41      3.91 o 
  14   2   7      221.25      238.28      7.03 o 
  15   2   7     6533.03     6363.68     57.54 o 
  16   2   7     1914.40     1840.80     21.79 o 
  17   2   7     2191.05     2343.36     27.26 o 
  18   2   7      162.22      178.10      7.42 o 
  19   2   7       18.55       14.95      4.40 o 
  20   2   7       84.45       85.19      7.33 o 
  21   2   7       50.46       48.75      7.13 o 
  22   2   7      220.86      228.22     11.33 o 
  23   2   7      879.53      875.07     19.25 o 
  24   2   7       52.11       35.07      7.62 o 
  25   2   7        1.67       12.31      7.52 o 
  26   2   7       81.25      115.09     10.65 o 
  27   2   7       93.18      105.41     11.63 o 
  28   2   7        0.02       -1.47      9.87 o 
  29   2   7       14.19      -10.16     10.65 o 
  30   2   7      127.35      136.87     18.27 o 
 -36   3   7       12.06        4.88     10.84 o 
 -35   3   7       73.58       76.59     11.53 o 
 -34   3   7       24.14        8.50      8.21 o 
 -33   3   7       24.67       15.73      7.82 o 
 -32   3   7       38.79       60.77      9.18 o 
 -31   3   7        1.48       -1.56      8.11 o 
 -30   3   7       80.66       92.71     10.75 o 
 -29   3   7      223.86      249.03     13.87 o 
 -28   3   7        1.10       11.04      6.64 o 
 -27   3   7        5.04        2.93      5.67 o 
 -26   3   7       49.24       63.70      7.03 o 
 -25   3   7      138.61      117.53      8.11 o 
 -24   3   7        4.58       22.27      5.57 o 
 -23   3   7        5.31        1.47      4.79 o 
 -22   3   7        7.16       -4.59      4.59 o 
 -21   3   7      570.00      529.52     13.09 o 
 -20   3   7       70.09      339.20     23.15 o 
 -19   3   7      181.33      286.15      9.57 o 
 -18   3   7     2115.40     2321.77     28.82 o 
 -17   3   7     2515.72     2505.05    179.57 o 
 -16   3   7     1604.42     1701.68     28.82 o 
 -15   3   7      693.84      637.86     18.46 o 
 -14   3   7      122.59      171.16      6.64 o 
 -13   3   7     2735.12     2732.19     29.21 o 
 -12   3   7      394.86      342.53      9.09 o 
 -11   3   7      109.65      174.88     12.60 o 
 -10   3   7     3612.87     3315.73     46.31 o 
  -9   3   7      416.24      501.67     12.90 o 
  -8   3   7     3747.07     3606.09     43.38 o 
  -7   3   7     5680.81     5966.84     63.70 o 
  -6   3   7     3192.82     2878.64     34.88 o 
  -5   3   7        1.68        9.97      3.22 o 
  -4   3   7     3249.05     3110.38     53.73 o 
  -3   3   7     4164.70     4503.14     72.49 o 
  -2   3   7      480.53      393.72     16.32 o 
  -1   3   7      398.51      591.55     27.65 o 
   0   3   7      788.30     1244.17     32.34 o 
   1   3   7      592.35      682.51     27.06 o 
   2   3   7     2493.55     2625.31     34.98 o 
   3   3   7      233.07      547.00     15.05 o 
   4   3   7      894.12      838.73     12.51 o 
   5   3   7      192.52      186.21      5.57 o 
   6   3   7      276.99      468.55      8.30 o 
   7   3   7      988.54     1071.05     15.34 o 
   8   3   7      150.19      143.32      6.35 o 
   9   3   7     1032.44     1128.89     17.68 o 
  10   3   7     4029.75     3979.78     40.84 o 
  11   3   7     4289.89     4185.82     43.08 o 
  12   3   7     1699.48     1477.18     21.00 o 
  13   3   7     4182.04     3886.28     41.33 o 
  14   3   7       97.65      144.30      7.03 o 
  15   3   7        4.95       -4.10      4.10 o 
  16   3   7       26.23       28.04      5.57 o 
  17   3   7      449.76      491.12     12.90 o 
  18   3   7       48.90       51.58      6.45 o 
  19   3   7      268.93      290.16     11.33 o 
  20   3   7       34.25       31.17      6.45 o 
  21   3   7      118.18      117.72      8.70 o 
  22   3   7      183.48      199.30     10.94 o 
  23   3   7       13.72       -5.37      6.55 o 
  24   3   7       97.56      100.63      9.48 o 
  25   3   7       46.56       36.73      8.50 o 
  26   3   7       18.59        8.60      8.11 o 
  27   3   7       15.82       23.06      8.60 o 
  28   3   7       19.58       19.73      9.77 o 
  29   3   7       52.43       50.12     12.60 o 
 -35   4   7       35.23       20.32     15.14 o 
 -34   4   7      342.02      394.70     24.91 o 
 -33   4   7       29.10       11.43     12.80 o 
 -32   4   7      102.27      121.14     12.70 o 
 -31   4   7       10.98       12.31      8.89 o 
 -30   4   7       91.01       76.50     10.06 o 
 -29   4   7        1.52       -6.45      6.45 o 
 -28   4   7      331.01      344.87     13.09 o 
 -27   4   7      220.55      256.16     11.33 o 
 -26   4   7       41.43       82.46      7.42 o 
 -25   4   7      343.81      428.50     12.99 o 
 -24   4   7      102.94       89.39      7.03 o 
 -23   4   7      360.07      365.78     11.63 o 
 -22   4   7       45.95      159.44      7.52 o 
 -21   4   7      132.91      191.29      7.91 o 
 -20   4   7      199.23      226.27      8.30 o 
 -19   4   7      270.19      300.03      8.79 o 
 -18   4   7     1460.31     1421.59     19.54 o 
 -17   4   7        7.09       20.42      3.71 o 
 -16   4   7     1013.91      873.41     14.75 o 
 -15   4   7      556.63      714.36     12.90 o 
 -14   4   7      798.12      836.29     13.19 o 
 -13   4   7       15.01       85.09      8.21 o 
 -12   4   7       89.48      204.77     14.65 o 
 -11   4   7        2.16        2.25      2.44 o 
 -10   4   7      725.44      790.95     11.33 o 
  -9   4   7      721.02     1190.34     18.17 o 
  -8   4   7       46.53      110.69      4.20 o 
  -7   4   7      324.70      295.34      6.25 o 
  -6   4   7     2250.68     2336.71     38.98 o 
  -5   4   7     2001.47     2104.29     27.36 o 
  -4   4   7       11.77        9.87      2.15 o 
  -3   4   7       32.50       32.73      2.93 o 
  -2   4   7      165.40      419.90     11.82 o 
  -1   4   7      537.86      650.17     13.29 o 
   0   4   7      227.79      226.95     22.76 o 
   1   4   7      505.41      539.78     18.66 o 
   2   4   7     6364.28     6333.69     64.97 o 
   3   4   7     1438.00     1318.03     18.37 o 
   4   4   7        0.41       -0.10      2.15 o 
   5   4   7     1863.77     1767.24     24.72 o 
   6   4   7     1229.85     1229.71     19.64 o 
   7   4   7      861.16      874.88     16.12 o 
   8   4   7     1937.51     1911.44     26.48 o 
   9   4   7       92.86      128.96      6.15 o 
  10   4   7      275.95      305.89      9.28 o 
  11   4   7     2493.66     2380.68     29.41 o 
  12   4   7      920.38      792.13     14.75 o 
  13   4   7      701.44      659.06     13.68 o 
  14   4   7     1320.33     1285.01     20.32 o 
  15   4   7     1819.76     1777.20     25.40 o 
  16   4   7        0.04       23.74      5.28 o 
  17   4   7        5.83        8.89      5.37 o 
  18   4   7     1220.39     1239.68     24.03 o 
  19   4   7      685.38      663.56     16.71 o 
  20   4   7      842.95      844.49     20.32 o 
  21   4   7       34.33       36.83      7.91 o 
  22   4   7       13.24       17.10      9.09 o 
  23   4   7       15.19       12.31      7.62 o 
  24   4   7      102.31      106.49     11.04 o 
  25   4   7       14.86       23.15      8.50 o 
  26   4   7       12.10        3.91      8.89 o 
  27   4   7       19.99       41.33     10.45 o 
  28   4   7        9.37       20.71      9.38 o 
  29   4   7        2.30       11.82      9.87 o 
 -35   5   7       15.47       26.38     17.59 o 
 -34   5   7        0.69       -2.25     19.93 o 
 -33   5   7      183.32      172.83     14.46 o 
 -32   5   7      126.46      112.35     11.24 o 
 -31   5   7       64.20       80.80     10.26 o 
 -30   5   7        2.35       -1.27      7.13 o 
 -29   5   7       26.27       36.93      8.01 o 
 -28   5   7       85.92       76.99      8.79 o 
 -27   5   7        1.95       12.60      6.45 o 
 -26   5   7        3.14        8.40      5.86 o 
 -25   5   7       84.91      161.20      9.57 o 
 -24   5   7      535.68      563.32     15.53 o 
 -23   5   7      544.27      528.15     13.78 o 
 -22   5   7      921.08      882.79     17.00 o 
 -21   5   7        4.56       30.48      5.08 o 
 -20   5   7      722.30      772.29     14.95 o 
 -19   5   7     3533.63     3297.07     39.57 o 
 -18   5   7      369.05      369.39     12.21 o 
 -17   5   7       20.41       24.52      5.08 o 
 -16   5   7     3513.85     3394.87     45.33 o 
 -15   5   7      627.66      710.16     14.17 o 
 -14   5   7     5301.20     4949.91     57.74 o 
 -13   5   7       82.71       69.27      5.76 o 
 -12   5   7       11.23       35.76      4.01 o 
 -11   5   7      138.77      181.03      6.84 o 
 -10   5   7      867.78     1027.67     15.24 o 
  -9   5   7       12.32      167.35     18.66 o 
  -8   5   7      177.17      328.85     27.75 o 
  -7   5   7     1023.16     1251.30     20.32 o 
  -6   5   7      145.41      146.84      5.67 o 
  -5   5   7     2978.95     3185.41     40.25 o 
  -4   5   7     1553.23     1599.59     21.20 o 
  -3   5   7     1141.03     1120.19     18.86 o 
  -2   5   7     1266.07     1573.12     23.06 o 
  -1   5   7      416.34      367.44      7.82 o 
   0   5   7     1484.93     1400.29     65.46 o 
   1   5   7     3286.49     3132.55     82.26 o 
   2   5   7     5318.19     5292.34     57.54 o 
   3   5   7     2054.27     2127.64     30.48 o 
   4   5   7       57.14       51.88      5.08 o 
   5   5   7      498.80      456.83      9.48 o 
   6   5   7       16.13       21.30      3.91 o 
   8   5   7      880.84      944.53     17.19 o 
   9   5   7      265.66      553.16     12.60 o 
  10   5   7      307.40      331.68     10.06 o 
  11   5   7       76.90       97.89      6.45 o 
  12   5   7      114.06      299.44     16.12 o 
  13   5   7       44.63       97.31      7.23 o 
  14   5   7      383.49      333.24     12.21 o 
  15   5   7       99.63      142.34      8.40 o 
  16   5   7      234.16      263.39     10.84 o 
  17   5   7      387.08      422.44     13.78 o 
  18   5   7      721.45      709.47     17.88 o 
  19   5   7       16.92       32.04      7.42 o 
  20   5   7      165.03      149.87     11.33 o 
  21   5   7        0.08       12.60      7.62 o 
  22   5   7       68.56       68.19      9.38 o 
  23   5   7        0.10        3.81      7.33 o 
  24   5   7      130.09      140.68     11.53 o 
  25   5   7      220.15      219.62     15.83 o 
  26   5   7        9.57       19.25     11.33 o 
  27   5   7      110.57      103.46     12.02 o 
  28   5   7       15.65       17.78     10.36 o 
 -34   6   7        7.45        0.68     27.36 o 
 -33   6   7       68.42       53.05     17.19 o 
 -32   6   7       21.92       11.43     14.36 o 
 -31   6   7        0.96        4.79      9.09 o 
 -30   6   7       38.43       36.15     10.16 o 
 -29   6   7       28.31       13.68      8.89 o 
 -28   6   7       37.67       48.36      9.38 o 
 -27   6   7       82.98       83.92     10.26 o 
 -26   6   7        2.29        6.74      7.62 o 
 -25   6   7      193.96      222.85     14.07 o 
 -24   6   7        2.56       46.41      7.91 o 
 -23   6   7       37.39       37.91      7.33 o 
 -22   6   7        1.55       31.75      6.84 o 
 -21   6   7      128.62      137.17      9.57 o 
 -20   6   7        1.91        4.79      5.37 o 
 -19   6   7      142.00      130.52      9.09 o 
 -18   6   7        3.53       44.45      6.55 o 
 -17   6   7        5.15       32.04      6.15 o 
 -16   6   7      238.99      351.61     12.51 o 
 -15   6   7      313.20      382.87     10.65 o 
 -14   6   7      483.36      594.09     13.48 o 
 -12   6   7      197.01      191.29      7.72 o 
 -11   6   7      130.87      161.79      7.03 o 
 -10   6   7      238.59      224.41      7.13 o 
  -9   6   7      513.08      554.43      9.87 o 
  -8   6   7      510.93      506.95      8.89 o 
  -7   6   7        3.84        1.37      2.15 o 
  -6   6   7       77.93      122.61      8.50 o 
  -5   6   7      521.59      666.59     20.61 o 
  -4   6   7       96.32       58.23      3.42 o 
  -3   6   7      221.17      303.84     10.06 o 
  -2   6   7     2983.34     3346.51     48.95 o 
  -1   6   7      185.25      194.61      9.09 o 
   0   6   7        0.00        2.93      3.71 o 
   1   6   7       51.85       51.29      5.96 o 
   2   6   7      943.02      843.81     34.10 o 
   3   6   7       34.41       39.86      5.57 o 
   4   6   7        1.75        6.25      3.71 o 
   5   6   7        0.24        3.22      5.08 o 
   6   6   7     3858.53     3454.76     49.43 o 
   7   6   7     2380.98     2253.28     35.95 o 
   8   6   7      115.74       98.58      8.30 o 
   9   6   7      593.69      615.20     16.90 o 
  10   6   7      314.24      324.65     19.44 o 
  11   6   7      752.12      745.33     19.15 o 
  12   6   7        9.83       14.26      6.25 o 
  13   6   7       27.39       22.57      6.74 o 
  14   6   7      147.06      136.58      9.87 o 
  15   6   7      503.72      470.51     17.19 o 
  16   6   7       14.38       21.59      7.62 o 
  17   6   7      857.34      774.83     17.68 o 
  18   6   7      256.73      287.33     12.02 o 
  19   6   7       67.73       59.11      8.01 o 
  20   6   7       75.62       67.90      8.99 o 
  21   6   7       79.82       61.06      9.09 o 
  22   6   7        3.95       -3.81      7.13 o 
  23   6   7       14.84        1.37      7.03 o 
  24   6   7        0.14       -7.33      7.33 o 
  25   6   7        0.05        0.00      8.21 o 
  26   6   7        0.40        8.89      8.11 o 
  27   6   7       27.59       12.11     12.99 o 
 -32   7   7       22.80      -11.82     16.12 o 
 -31   7   7        2.69       -4.98     10.94 o 
 -30   7   7      111.14      109.71     13.38 o 
 -29   7   7      272.29      253.62     17.00 o 
 -28   7   7       40.21       93.98     12.51 o 
 -27   7   7       87.39       79.04     13.58 o 
 -26   7   7       36.25       50.22     10.26 o 
 -25   7   7      480.47      501.58     18.66 o 
 -24   7   7       35.75       70.34      8.89 o 
 -23   7   7      655.51      648.90     19.05 o 
 -22   7   7      977.36      923.24     21.88 o 
 -21   7   7      503.23      539.78     17.39 o 
 -20   7   7      207.92      216.59     11.63 o 
 -19   7   7      817.68      793.98     18.86 o 
 -18   7   7        0.04       -2.15      5.08 o 
 -17   7   7       88.65      196.66     10.06 o 
 -16   7   7       96.27       93.50      6.64 o 
 -15   7   7      181.39      229.59      9.77 o 
 -14   7   7     1092.90     1200.60     20.61 o 
 -13   7   7      467.44      431.23     12.21 o 
 -12   7   7      113.44      119.97      6.94 o 
 -11   7   7      632.34      654.37     13.29 o 
 -10   7   7      663.44      900.37     15.53 o 
  -9   7   7      470.20      670.20     11.82 o 
  -8   7   7      479.32      579.73     11.24 o 
  -7   7   7     1019.31      972.96     14.26 o 
  -6   7   7      537.39      503.43     12.60 o 
  -5   7   7      234.66      254.40     10.06 o 
  -4   7   7      488.61      493.56     13.09 o 
  -3   7   7       23.67       40.93      5.37 o 
  -2   7   7       42.69       42.50      5.47 o 
  -1   7   7       60.54       85.88      6.74 o 
   0   7   7      473.90      545.44     14.17 o 
   1   7   7      628.01      636.40     15.53 o 
   2   7   7     2516.78     2501.14     57.35 o 
   3   7   7     3551.29     3454.27     49.63 o 
   4   7   7        1.14       36.54      7.52 o 
   5   7   7       10.73        8.79      4.79 o 
   6   7   7       13.21       31.56      5.67 o 
   7   7   7      470.28      548.86     15.44 o 
   8   7   7        1.17       12.99      5.57 o 
   9   7   7       92.23       97.60      8.50 o 
  10   7   7     2113.77     1935.77     34.19 o 
  11   7   7        6.03       -3.22      5.67 o 
  12   7   7      259.91      290.65     14.07 o 
  13   7   7      146.19      124.37     10.36 o 
  14   7   7      236.38      211.81     12.90 o 
  15   7   7       41.03       89.78     10.06 o 
  16   7   7      346.22      367.34     18.86 o 
  17   7   7      671.76      677.23     21.69 o 
  18   7   7        0.80       16.80      8.30 o 
  19   7   7      128.45      143.91     12.99 o 
  20   7   7       14.60        6.74     10.45 o 
  21   7   7      617.73      614.32     29.70 o 
  22   7   7       45.72       48.16     13.68 o 
  23   7   7        0.14      -11.14     12.90 o 
  24   7   7       42.55       25.30     17.78 o 
  25   7   7       10.15       -5.67     13.09 o 
 -30   8   7        0.54       -9.18     14.65 o 
 -29   8   7       58.30       42.01     18.27 o 
 -28   8   7       12.76       21.10     10.06 o 
 -27   8   7       49.10       48.16     10.75 o 
 -26   8   7       49.56       43.18      9.38 o 
 -25   8   7       79.51       69.76     12.31 o 
 -24   8   7       67.10       62.04     10.06 o 
 -23   8   7      174.18      153.38     11.63 o 
 -22   8   7      159.42      159.73     11.33 o 
 -21   8   7        1.51       11.92      6.84 o 
 -20   8   7      150.84      142.44     10.26 o 
 -19   8   7      166.81      175.95     11.63 o 
 -18   8   7       62.80       88.61      8.70 o 
 -17   8   7      266.01      226.27     11.63 o 
 -16   8   7      648.30      686.71     17.00 o 
 -15   8   7      528.38      543.19     15.92 o 
 -14   8   7      127.09      170.68      9.18 o 
 -13   8   7     2089.87     2218.99     33.22 o 
 -12   8   7      189.47      249.91      9.67 o 
 -11   8   7       48.31       58.23      6.94 o 
 -10   8   7      230.53      263.20     11.33 o 
  -9   8   7      669.28      649.49     17.10 o 
  -8   8   7        2.51       30.09      5.18 o 
  -7   8   7        2.27        9.09      4.49 o 
  -6   8   7       25.43       32.92      5.96 o 
  -5   8   7        5.47        3.13      4.40 o 
  -4   8   7        0.49       25.40      5.47 o 
  -3   8   7      404.81      372.62     12.60 o 
  -2   8   7      101.07       67.31      6.74 o 
  -1   8   7       99.81       73.57      9.67 o 
   0   8   7      229.95      196.66     10.65 o 
   1   8   7      498.26      491.02     14.85 o 
   2   8   7      335.43      366.95     13.19 o 
   3   8   7      561.20      557.85     16.80 o 
   4   8   7       89.86       86.27      8.50 o 
   5   8   7     1235.31     1130.16     25.79 o 
   6   8   7     1637.74     1711.45     40.64 o 
   7   8   7      342.12      337.45     18.27 o 
   8   8   7      131.78      141.66      9.38 o 
   9   8   7       65.01       76.99      7.82 o 
  10   8   7       17.84       24.23      7.52 o 
  11   8   7      563.72      647.93     19.64 o 
  12   8   7       20.14       22.96      7.23 o 
  13   8   7        2.01        9.09      6.84 o 
  14   8   7      237.25      200.57     12.80 o 
  15   8   7        6.58       13.58      7.82 o 
  16   8   7        6.07        9.48      8.11 o 
  17   8   7        5.81       -4.40      8.11 o 
  18   8   7       14.39       17.10      8.70 o 
  19   8   7       37.04       31.75      9.87 o 
  20   8   7       36.77       38.59     10.45 o 
  21   8   7       34.99       17.10     13.09 o 
  22   8   7        8.96       -9.77     15.83 o 
  23   8   7       37.86       30.38     17.78 o 
  24   8   7      107.74      117.82     24.52 o 
 -28   9   7        0.24      -12.11     12.11 o 
 -27   9   7       56.42       89.88     15.44 o 
 -26   9   7        1.45        5.76      8.99 o 
 -25   9   7       95.79      161.88     13.78 o 
 -24   9   7       25.48       16.51      9.57 o 
 -23   9   7       25.62       15.24      8.21 o 
 -22   9   7      388.55      343.89     16.51 o 
 -21   9   7       23.31       11.04      7.42 o 
 -20   9   7        1.43        4.69      6.94 o 
 -19   9   7      280.55      270.23     13.58 o 
 -18   9   7      205.37      227.24     12.51 o 
 -17   9   7      232.92      230.37     12.11 o 
 -16   9   7      151.79      173.90      9.97 o 
 -15   9   7      385.77      395.97     13.38 o 
 -14   9   7       49.44       59.30      8.30 o 
 -13   9   7       42.72       56.08      6.15 o 
 -12   9   7      311.68      299.73     13.38 o 
 -11   9   7        0.19        6.84      5.47 o 
 -10   9   7        6.38       33.02      5.96 o 
  -9   9   7        2.14       15.24      5.37 o 
  -8   9   7       20.90       20.71      5.37 o 
  -7   9   7      279.90      323.38     12.02 o 
  -6   9   7        5.25        9.87      5.18 o 
  -5   9   7      535.04      571.92     17.39 o 
  -4   9   7        2.85        3.61      4.98 o 
  -3   9   7       11.40        7.82      5.18 o 
  -2   9   7      318.81      359.04     13.29 o 
  -1   9   7      188.94      210.63     10.84 o 
   0   9   7        4.92       20.81      8.30 o 
   1   9   7        1.78        6.84      5.57 o 
   2   9   7      405.94      449.31     16.41 o 
   3   9   7      522.89      494.05     25.99 o 
   4   9   7        6.24        3.71      6.35 o 
   5   9   7      126.56      111.37      9.87 o 
   6   9   7        3.72        4.01      6.55 o 
   7   9   7      507.67      532.35     20.91 o 
   8   9   7       41.67       61.45      9.18 o 
   9   9   7       49.01       77.57     10.06 o 
  10   9   7       49.90       45.14      7.62 o 
  11   9   7        0.33        7.72      6.74 o 
  12   9   7        8.92       31.36      7.42 o 
  13   9   7        2.14       -3.91      7.03 o 
  14   9   7       16.60       17.68      8.01 o 
  15   9   7       16.88       26.28      8.50 o 
  16   9   7       25.17       29.02     10.06 o 
  17   9   7        3.22       15.73     11.53 o 
  18   9   7      637.62      575.24     24.23 o 
  19   9   7        1.44       -4.59      9.57 o 
  20   9   7      101.19      133.84     14.56 o 
  21   9   7      108.95       89.59     15.05 o 
  22   9   7      160.33      175.66     26.09 o 
 -26  10   7       32.40       12.41     16.41 o 
 -25  10   7      334.63      347.31     21.40 o 
 -24  10   7       14.05       20.91      9.77 o 
 -23  10   7       86.09       93.50     10.65 o 
 -22  10   7      131.18      161.79     12.31 o 
 -21  10   7       31.67       41.52      8.60 o 
 -20  10   7       72.41       71.03      9.48 o 
 -19  10   7      179.41      206.04     16.12 o 
 -18  10   7      119.46      127.98     11.14 o 
 -17  10   7      257.99      298.85     23.06 o 
 -16  10   7      211.61      222.46     15.14 o 
 -15  10   7      108.24       88.71      8.40 o 
 -14  10   7      608.30      631.71     19.64 o 
 -13  10   7      174.75      176.44     11.43 o 
 -12  10   7        2.10       -6.06      6.06 o 
 -11  10   7       66.88       68.68      8.40 o 
 -10  10   7      514.58      494.83     15.53 o 
  -9  10   7        0.26        9.28      5.67 o 
  -8  10   7       89.10       96.72      8.11 o 
  -7  10   7      352.47      369.98     18.07 o 
  -6  10   7       11.38       39.66      6.45 o 
  -5  10   7      127.30      152.99      9.87 o 
  -4  10   7       32.80       57.25      7.42 o 
  -3  10   7      327.52      328.75     16.32 o 
  -2  10   7      666.07      626.24     17.19 o 
  -1  10   7      242.82      262.41     15.92 o 
   0  10   7      116.98      156.22     11.04 o 
   1  10   7       39.03       46.02      8.21 o 
   2  10   7      135.40      141.47     11.04 o 
   3  10   7      116.67      137.75     11.04 o 
   4  10   7       49.99       40.25      8.40 o 
   5  10   7        0.00        4.40      7.62 o 
   6  10   7        2.10        9.28      7.42 o 
   7  10   7      172.43      192.46     13.19 o 
   8  10   7        7.25        6.25      8.01 o 
   9  10   7      312.92      312.83     20.91 o 
  10  10   7      285.92      330.80     17.59 o 
  11  10   7       65.64       77.47     11.53 o 
  12  10   7        0.02       18.27      9.38 o 
  13  10   7       36.11       38.20     10.75 o 
  14  10   7      282.87      334.42     15.92 o 
  15  10   7      173.33      195.49     15.14 o 
  16  10   7       15.72        5.47      8.99 o 
  17  10   7       28.22       31.07     10.26 o 
  18  10   7        0.02       11.33     10.84 o 
  19  10   7       56.86       50.80     13.78 o 
 -23  11   7        7.05       -1.27      9.77 o 
 -22  11   7       11.51       17.10      9.48 o 
 -21  11   7        5.47       24.91     19.34 o 
 -20  11   7        6.25       26.87     15.53 o 
 -19  11   7      236.01      244.44     16.71 o 
 -18  11   7        2.09       16.41      9.09 o 
 -17  11   7      165.88      153.29     13.48 o 
 -16  11   7        9.99       13.48      8.60 o 
 -15  11   7      160.15      182.99     12.99 o 
 -14  11   7       52.90       32.24      8.21 o 
 -13  11   7       13.85       21.98      7.33 o 
 -12  11   7      136.05      161.10     11.24 o 
 -11  11   7      132.48      104.24     10.65 o 
 -10  11   7      142.60      166.96     13.97 o 
  -9  11   7       10.80        7.42      6.25 o 
  -8  11   7      187.06      233.50     15.05 o 
  -7  11   7        0.57        4.49      6.06 o 
  -6  11   7        1.24       36.64      8.79 o 
  -5  11   7        2.74        3.52      6.35 o 
  -4  11   7       43.59       32.83      7.52 o 
  -3  11   7       62.25       57.45      8.60 o 
  -2  11   7       52.43       56.66      8.40 o 
  -1  11   7      510.15      549.84     19.73 o 
   0  11   7       12.97       12.41      7.82 o 
   1  11   7       34.11       67.41      8.99 o 
   2  11   7        1.25       -1.37      7.33 o 
   3  11   7       27.78       37.91      8.89 o 
   4  11   7        2.20       22.18      8.21 o 
   5  11   7       31.81       38.20      8.99 o 
   6  11   7      199.10      231.83     17.88 o 
   7  11   7       55.76       74.64     10.94 o 
   8  11   7      101.88      128.96     17.10 o 
   9  11   7        4.23        9.18      8.60 o 
  10  11   7      155.49      154.07     13.68 o 
  11  11   7        6.35       22.18     11.14 o 
  12  11   7      170.36      178.20     23.25 o 
  13  11   7       33.79       50.31     12.02 o 
  14  11   7       74.84       57.54     16.32 o 
  15  11   7        7.92       17.39     13.19 o 
  16  11   7        2.70        4.30     14.95 o 
 -19  12   7      233.46      257.63     22.27 o 
 -18  12   7        0.52       10.45     14.26 o 
 -17  12   7      427.32      451.46     26.09 o 
 -16  12   7        1.35       24.72     10.65 o 
 -15  12   7      320.38      308.14     32.24 o 
 -14  12   7       74.29       95.35     17.68 o 
 -13  12   7       47.39       56.37     18.27 o 
 -12  12   7        3.52        0.59     17.19 o 
 -11  12   7       34.80       51.10     12.21 o 
 -10  12   7        0.85       11.82      9.67 o 
  -9  12   7        1.17        5.47      9.28 o 
  -8  12   7       62.56       61.55      8.40 o 
  -7  12   7      198.62      204.28     11.82 o 
  -6  12   7       53.80       48.16      8.11 o 
  -5  12   7       39.95       54.81      8.50 o 
  -4  12   7      207.99      209.95     13.68 o 
  -3  12   7       54.07       53.44      9.38 o 
  -2  12   7       20.01       23.94      9.57 o 
  -1  12   7       20.68       30.77     10.16 o 
   0  12   7       17.75       35.17      9.09 o 
   1  12   7        8.84        6.64      8.11 o 
   2  12   7        4.05        2.93      8.21 o 
   3  12   7       43.77       35.85      9.67 o 
   4  12   7       16.84       32.24      9.67 o 
   5  12   7        1.15        8.70     12.02 o 
   6  12   7       69.19       94.47     12.31 o 
   7  12   7      140.26      148.01     20.13 o 
   8  12   7       26.32       61.06     13.87 o 
   9  12   7      307.79      326.80     21.98 o 
  10  12   7       76.08       92.23     14.56 o 
  11  12   7       25.57       29.50     12.41 o 
  12  12   7       24.55       20.61     13.48 o 
 -13  13   7        0.14      -12.31     20.52 o 
 -12  13   7      123.50      103.07     28.33 o 
 -11  13   7       26.97       15.63     20.52 o 
 -10  13   7       93.22       84.31     25.69 o 
  -9  13   7       17.26       52.95     22.08 o 
  -8  13   7        6.04       55.59     14.56 o 
  -7  13   7        4.94        1.27     10.16 o 
  -6  13   7        0.15        4.40     11.63 o 
  -5  13   7       37.39       44.75      9.77 o 
  -4  13   7       76.70       60.38     10.94 o 
  -3  13   7        7.88       21.98      9.28 o 
  -2  13   7       15.93        9.67      9.09 o 
  -1  13   7        0.68       -0.20     11.43 o 
   0  13   7        0.07       -2.05      9.57 o 
   1  13   7      371.51      396.55     22.18 o 
   2  13   7       77.83       94.38     17.10 o 
   3  13   7       90.33      111.57     14.26 o 
   4  13   7        4.49        7.72     10.65 o 
   5  13   7        0.25       -0.49     10.65 o 
   6  13   7        1.10      -11.82     11.82 o 
 -37   0   8        4.72        8.99     14.65 o 
 -36   0   8       29.86        3.91     13.87 o 
 -35   0   8       68.10       90.76     20.91 o 
 -34   0   8      476.64      544.17     24.13 o 
 -33   0   8        9.03       32.04     10.84 o 
 -32   0   8      283.08      290.26     18.37 o 
 -31   0   8      250.80      256.36     17.98 o 
 -30   0   8        7.15        7.13      9.77 o 
 -29   0   8      167.66      181.03     13.29 o 
 -28   0   8       14.02       16.61      7.91 o 
 -27   0   8      375.89      383.36     21.30 o 
 -26   0   8      272.05      265.93     13.29 o 
 -25   0   8     1068.23     1201.87     25.30 o 
 -24   0   8      424.10      376.62     12.60 o 
 -23   0   8     1699.87     1584.94     27.94 o 
 -22   0   8     3198.18     3207.68     45.92 o 
 -21   0   8     7045.53     7528.82     93.59 o 
 -20   0   8     2187.79     1992.04     31.17 o 
 -19   0   8        3.32       50.51      6.35 o 
 -18   0   8     2411.93     2128.62     34.49 o 
 -17   0   8        0.02       24.13      4.88 o 
 -16   0   8     4001.77     4076.99     55.49 o 
 -15   0   8     1770.94     1816.48     28.63 o 
 -14   0   8      793.85      729.80     17.29 o 
 -13   0   8     4076.94     3898.50     53.15 o 
 -12   0   8     5353.49     6716.17     87.05 o 
 -11   0   8    16284.45    17075.66    234.67 o 
 -10   0   8     8968.12    10577.45    147.23 o 
  -9   0   8     4799.39     6074.79    304.52 o 
  -8   0   8      546.36      427.81     14.07 o 
  -7   0   8    19672.86    19389.31    267.69 o 
  -6   0   8     1100.83      992.11     24.03 o 
  -5   0   8     4973.08     4857.98     70.05 o 
  -4   0   8    16674.94    17295.57    340.08 o 
  -3   0   8     6603.99     6648.08    105.41 o 
  -2   0   8     9944.49     9884.58    154.36 o 
  -1   0   8        1.40        0.10      5.76 o 
   0   0   8     1354.11     1254.82     24.42 o 
   1   0   8    26893.92    28211.83    432.11 o 
   2   0   8     8610.87     9760.31    182.50 o 
   3   0   8     6452.49     7896.55    149.96 o 
   4   0   8     8190.61     8973.75    153.87 o 
   5   0   8      521.69     1036.08     18.37 o 
   6   0   8     1221.57     1493.10     22.57 o 
   7   0   8     2467.03     2843.96     38.20 o 
   8   0   8     2209.44     2567.67     35.46 o 
   9   0   8      395.81      363.04     11.04 o 
  10   0   8      371.55      519.75     12.51 o 
  11   0   8      614.98      627.12     14.36 o 
  12   0   8      383.37      473.73     12.11 o 
  13   0   8    11262.34    11006.53    123.00 o 
  14   0   8     1440.54     1652.93     25.60 o 
  15   0   8      284.90      392.55     18.07 o 
  16   0   8      101.95      132.09      8.11 o 
  17   0   8     2396.57     2290.41     33.51 o 
  18   0   8        0.03       14.36      5.96 o 
  19   0   8      403.08      436.51     14.46 o 
  20   0   8      458.33      467.09     20.52 o 
  21   0   8      291.48      311.16     17.49 o 
  22   0   8       57.93       51.49     11.82 o 
  23   0   8        1.99       14.36     10.84 o 
  24   0   8      442.93      502.55     25.50 o 
  25   0   8      384.06      392.74     23.64 o 
  26   0   8        2.16       44.65     12.51 o 
  27   0   8      221.55      207.70     18.37 o 
  28   0   8       11.75        6.94     11.82 o 
  29   0   8      155.24      148.89     29.02 o 
 -37   1   8      127.49      154.17     14.36 o 
 -36   1   8       12.22       10.75     10.84 o 
 -35   1   8        4.12        2.15      8.89 o 
 -34   1   8       18.09        5.47      8.21 o 
 -33   1   8        1.02       18.76      8.11 o 
 -32   1   8      165.47      197.64     12.99 o 
 -31   1   8       37.67       46.99      8.79 o 
 -30   1   8        1.97       -4.88      6.55 o 
 -29   1   8      209.82      190.31      9.67 o 
 -28   1   8        0.82        0.98      5.37 o 
 -27   1   8        9.93       59.99      6.64 o 
 -26   1   8      103.04      104.14      7.13 o 
 -25   1   8      139.75      163.45      8.01 o 
 -24   1   8       13.08       42.99      5.28 o 
 -23   1   8      615.59      655.55     12.60 o 
 -22   1   8      104.40      205.46      8.11 o 
 -21   1   8      461.10      412.57      9.38 o 
 -20   1   8       75.10       78.45      4.79 o 
 -19   1   8     4207.25     4060.28     36.64 o 
 -18   1   8       19.67       50.02      3.81 o 
 -17   1   8       80.80       74.05      4.10 o 
 -16   1   8      421.78      476.66      8.11 o 
 -15   1   8      123.95      128.57      4.69 o 
 -14   1   8     2080.07     2286.50     25.11 o 
 -13   1   8       83.88       99.85      4.40 o 
 -12   1   8      562.58      649.49      9.57 o 
 -11   1   8       77.22      215.52     48.95 o 
 -10   1   8       26.41       23.35      8.60 o 
  -9   1   8    14218.77    15247.55    158.07 o 
  -8   1   8      263.19      425.86     68.68 o 
  -7   1   8     2409.98     1472.49    603.38 o 
  -6   1   8      350.82      328.65    145.08 o 
  -5   1   8     6842.51     6972.43    102.97 o 
  -4   1   8     3453.25     3585.67     49.83 o 
  -3   1   8      425.99      449.41     12.41 o 
  -2   1   8     9369.07     9183.41    134.43 o 
  -1   1   8      455.24      581.98     26.48 o 
   0   1   8     5946.06     5980.22     67.70 o 
   1   1   8     3704.94     4918.84     75.91 o 
   2   1   8     5714.71     5884.38     59.50 o 
   3   1   8     1775.59     1971.23     24.23 o 
   4   1   8      518.79      620.77      9.57 o 
   5   1   8       65.21       65.85      3.13 o 
   6   1   8      991.02     1153.90     13.09 o 
   7   1   8      105.27      121.24      4.10 o 
   8   1   8       61.49       78.65      3.61 o 
   9   1   8        6.59        2.25      1.95 o 
  10   1   8      389.11      411.99      7.23 o 
  11   1   8      327.90      662.87     10.06 o 
  12   1   8      439.55      433.97      7.91 o 
  13   1   8       84.74       53.54      5.28 o 
  14   1   8     2400.89     2293.04     23.74 o 
  15   1   8     1151.74     1079.55     16.12 o 
  16   1   8      612.49      551.01     11.63 o 
  17   1   8       24.96       28.92      4.98 o 
  18   1   8       63.02       57.45      5.96 o 
  19   1   8      833.10      824.46     15.34 o 
  20   1   8       59.63       57.74      6.25 o 
  21   1   8       58.45       70.63      6.94 o 
  22   1   8        1.42       -5.08      5.08 o 
  23   1   8        0.47        3.71      6.06 o 
  24   1   8        4.51       17.78      6.84 o 
  25   1   8      269.89      304.62     15.73 o 
  26   1   8       19.69       22.86      9.67 o 
  27   1   8       12.75       14.26      9.77 o 
  28   1   8        6.93       -4.98      9.87 o 
  29   1   8       81.74      106.39     16.22 o 
 -37   2   8       53.79       48.46     11.72 o 
 -36   2   8       46.84       46.89     10.75 o 
 -35   2   8       40.22       18.07      9.77 o 
 -34   2   8      148.14      171.75     12.41 o 
 -33   2   8        4.63        6.15      7.62 o 
 -32   2   8       62.73       71.03      8.30 o 
 -31   2   8       22.15       19.44      7.13 o 
 -30   2   8        7.90        0.98      6.45 o 
 -29   2   8        0.03        0.29      6.06 o 
 -28   2   8       60.70       56.86      7.23 o 
 -27   2   8      381.97      392.64     13.87 o 
 -26   2   8      200.00      188.26     10.16 o 
 -25   2   8     1011.76      988.69     19.44 o 
 -24   2   8      916.10     1071.05     19.93 o 
 -23   2   8      526.15      473.34     12.80 o 
 -22   2   8     1779.06     1680.09     22.96 o 
 -21   2   8      402.73      420.49     10.84 o 
 -20   2   8      916.43      809.61     14.07 o 
 -19   2   8      187.19      446.38     34.29 o 
 -18   2   8      505.97      513.59     10.94 o 
 -17   2   8      106.32      190.22      7.03 o 
 -16   2   8       41.41       28.72      3.91 o 
 -15   2   8       48.46       76.99      4.20 o 
 -14   2   8      725.70      739.08     11.24 o 
 -13   2   8      208.73      308.72     19.25 o 
 -12   2   8    13305.64    13999.38    142.93 o 
 -11   2   8      173.70      421.27     24.82 o 
 -10   2   8     7483.16     7065.83     75.72 o 
  -9   2   8      479.24      507.54      8.89 o 
  -8   2   8     1429.08     2060.92     86.75 o 
  -7   2   8       31.58       53.05      5.86 o 
  -6   2   8     2861.37     2522.14     37.12 o 
  -5   2   8       10.05        1.76      2.05 o 
  -4   2   8      338.64      377.99      8.60 o 
  -3   2   8     1208.67     1152.43     17.78 o 
  -2   2   8      266.80      429.38     26.28 o 
  -1   2   8      931.18      981.37     14.07 o 
   0   2   8     7845.82     7951.75     79.23 o 
   1   2   8      166.48      249.13      5.96 o 
   3   2   8     2848.31     2841.90     30.09 o 
   4   2   8     2777.92     4050.51     37.32 o 
   5   2   8     2232.35     2196.62     21.40 o 
   6   2   8        3.85       37.12      3.61 o 
   7   2   8      148.73      167.06      4.98 o 
   8   2   8       59.40       44.84      3.32 o 
   9   2   8     1270.01     1225.02     15.53 o 
  10   2   8      181.41      212.78      5.96 o 
  11   2   8     4428.18     4413.75     38.20 o 
  12   2   8       96.20      150.26      5.57 o 
  13   2   8       11.35       26.09      3.71 o 
  14   2   8      281.20      320.15      9.09 o 
  15   2   8      267.03      247.17      8.21 o 
  16   2   8     3490.71     3384.12     35.95 o 
  17   2   8      986.11     1018.98     16.02 o 
  18   2   8      200.99      218.94      8.40 o 
  19   2   8       64.03       86.36      7.82 o 
  20   2   8       14.14       16.61      6.15 o 
  21   2   8      273.30      255.58     11.82 o 
  22   2   8       30.09       18.46      6.84 o 
  23   2   8       32.85       38.88      7.62 o 
  24   2   8      310.24      318.78     14.36 o 
  25   2   8       48.23       55.10      8.99 o 
  26   2   8       21.13       15.83      8.79 o 
  27   2   8        0.63       -6.06      9.48 o 
  28   2   8        0.62        1.86     11.33 o 
  29   2   8      162.68      183.57     21.69 o 
 -36   3   8      115.96      130.23     14.17 o 
 -35   3   8       72.15       85.88     12.51 o 
 -34   3   8       47.97       37.61      8.89 o 
 -33   3   8       32.60       36.15      8.70 o 
 -32   3   8       20.65       27.16      8.40 o 
 -31   3   8        0.26       31.75      8.40 o 
 -30   3   8      323.63      352.29     15.53 o 
 -29   3   8      253.87      267.20     12.70 o 
 -28   3   8        1.23       23.94      6.84 o 
 -27   3   8       22.65       15.34      6.06 o 
 -26   3   8       12.46        8.89      5.76 o 
 -25   3   8      124.68      146.15      8.79 o 
 -24   3   8      598.61      605.23     15.14 o 
 -23   3   8        2.73        1.95      4.88 o 
 -22   3   8     3799.02     3601.11     47.87 o 
 -21   3   8      265.39      242.87     10.36 o 
 -20   3   8       36.68      218.35     23.25 o 
 -19   3   8      158.84      132.09      7.13 o 
 -18   3   8      908.35     1104.85     17.98 o 
 -17   3   8     1595.32     1456.47     26.38 o 
 -16   3   8     4833.82     4796.53     66.63 o 
 -15   3   8      338.70      315.17     10.45 o 
 -14   3   8      297.40      383.95     10.94 o 
 -13   3   8      658.97      654.37     32.14 o 
 -12   3   8       17.02       90.47     32.63 o 
 -11   3   8      304.01      501.28     38.30 o 
 -10   3   8     2152.84     2297.15     30.19 o 
  -9   3   8       75.85      161.00     11.33 o 
  -8   3   8     2424.89     2385.56     32.92 o 
  -7   3   8        0.68        3.61      5.08 o 
  -6   3   8     6348.58     6310.05     72.00 o 
  -5   3   8     2407.04     2811.62     34.10 o 
  -4   3   8      395.93      538.21      9.28 o 
  -3   3   8      452.95      548.57     38.88 o 
  -2   3   8      418.94      586.67     29.02 o 
  -1   3   8     3494.88     3746.38     47.38 o 
   0   3   8      237.20      338.03     24.42 o 
   1   3   8     7383.41     7710.53     87.44 o 
   2   3   8     1496.76     1647.36     21.59 o 
   3   3   8     3138.33     3089.76     36.93 o 
   4   3   8     2628.01     2765.99     32.92 o 
   5   3   8       27.00       76.11      3.91 o 
   6   3   8      509.00      528.54      9.77 o 
   7   3   8      175.29      167.26      5.96 o 
   8   3   8     2274.24     2477.01     27.45 o 
   9   3   8      151.39      246.39      7.62 o 
  10   3   8     1849.65     1714.09     21.59 o 
  11   3   8        0.08       16.22      3.91 o 
  12   3   8     3688.80     3345.63     36.54 o 
  13   3   8       18.87       51.97      5.18 o 
  14   3   8      879.61     1057.08     16.22 o 
  15   3   8        0.18       -2.34      4.40 o 
  16   3   8      132.94      178.10      8.89 o 
  17   3   8        4.98       13.97      5.28 o 
  18   3   8      101.66      100.53      8.01 o 
  19   3   8       33.00       39.27      6.55 o 
  20   3   8      392.98      356.98     12.90 o 
  21   3   8      139.73      154.75      9.67 o 
  22   3   8      186.07      229.39     12.31 o 
  23   3   8      336.24      329.53     14.56 o 
  24   3   8       62.98       62.72      9.18 o 
  25   3   8       11.16        6.35      7.72 o 
  26   3   8        6.91       -6.15      7.72 o 
  27   3   8        0.18       -0.20      8.89 o 
  28   3   8       23.81       19.73     11.82 o 
  29   3   8        0.11       11.04     16.41 o 
 -36   4   8       21.18        0.78     11.63 o 
 -35   4   8       46.24       19.54     13.38 o 
 -34   4   8        1.41       -4.30     10.84 o 
 -33   4   8       16.16        9.67      9.57 o 
 -32   4   8        3.08       -6.15      8.70 o 
 -31   4   8       85.99       91.35     15.34 o 
 -30   4   8      182.10      227.05     12.41 o 
 -29   4   8      254.37      243.75     11.53 o 
 -28   4   8        3.66       77.96      8.01 o 
 -27   4   8       15.65        2.54      5.57 o 
 -26   4   8      317.65      325.82     11.92 o 
 -25   4   8      576.54      576.61     14.56 o 
 -24   4   8        0.00       21.88      5.37 o 
 -23   4   8       10.65        7.03      4.69 o 
 -22   4   8      123.94      142.74      7.33 o 
 -21   4   8      364.33      556.19     12.11 o 
 -20   4   8      926.70      917.18     15.92 o 
 -19   4   8       44.24       62.72      5.18 o 
 -18   4   8     3025.44     2816.89     33.51 o 
 -17   4   8      158.84      261.24     17.19 o 
 -16   4   8      464.54      440.22     11.04 o 
 -15   4   8     1016.52      923.14     17.00 o 
 -14   4   8     1251.89     1268.69     19.34 o 
 -13   4   8      160.23      178.00      9.28 o 
 -12   4   8      316.30      324.55     16.41 o 
 -11   4   8      355.22      417.46     12.21 o 
 -10   4   8      240.00      293.77      6.55 o 
  -9   4   8      157.81      120.66      5.37 o 
  -8   4   8      285.17      360.01     17.68 o 
  -7   4   8     2983.28     3209.44     45.33 o 
  -6   4   8     1785.81     1757.27     24.82 o 
  -5   4   8      224.10      249.22      7.03 o 
  -4   4   8       38.48       47.87      4.30 o 
  -3   4   8      359.44      363.53      9.87 o 
  -2   4   8      849.00      860.03     26.48 o 
  -1   4   8      195.09      448.72     18.95 o 
   0   4   8      110.51      103.36      6.64 o 
   1   4   8       17.41       20.81      4.49 o 
   2   4   8       44.53       61.35      4.10 o 
   3   4   8      435.63      448.53     12.21 o 
   4   4   8      966.89     1003.15     16.32 o 
   5   4   8       87.02       61.45      5.57 o 
   6   4   8      816.39      843.81     25.40 o 
   7   4   8      349.81      410.72     10.65 o 
   8   4   8      279.63      272.18      8.79 o 
   9   4   8     3390.69     3202.41     36.54 o 
  10   4   8       43.18      229.29     27.06 o 
  11   4   8      408.61      406.61     11.04 o 
  12   4   8        9.01       51.19      5.86 o 
  13   4   8     4075.97     3903.28     44.45 o 
  14   4   8      212.00      286.84     10.45 o 
  15   4   8       30.45       31.46      5.47 o 
  16   4   8      485.15      493.37     15.05 o 
  17   4   8      451.30      454.00     15.34 o 
  18   4   8       40.49       42.21      7.62 o 
  19   4   8        5.49       -1.95      6.35 o 
  20   4   8     1456.40     1349.88     25.99 o 
  21   4   8       68.53       80.99      9.28 o 
  22   4   8      301.21      301.98     14.36 o 
  23   4   8      205.87      183.87     12.31 o 
  24   4   8       49.50       46.11      9.28 o 
  25   4   8        7.10        1.76      8.70 o 
  26   4   8       65.36       55.98     10.06 o 
  27   4   8       47.21       45.23      9.87 o 
  28   4   8        0.34       -8.60      8.60 o 
 -35   5   8       80.14      113.43     16.02 o 
 -34   5   8       14.65       -7.91      9.18 o 
 -33   5   8       47.47       29.99     12.60 o 
 -32   5   8       13.11       40.45      9.18 o 
 -31   5   8      100.29       99.65     10.16 o 
 -30   5   8      115.80      122.61     10.45 o 
 -29   5   8       34.97       51.78      8.21 o 
 -28   5   8        1.08        5.86      6.45 o 
 -27   5   8      252.61      307.26     13.09 o 
 -26   5   8      136.25      130.62      9.38 o 
 -25   5   8      266.70      259.09     11.63 o 
 -24   5   8       91.25       97.21      8.01 o 
 -23   5   8      199.61      204.58      9.48 o 
 -22   5   8        1.13       -0.59      4.40 o 
 -21   5   8      375.42      422.54     11.92 o 
 -20   5   8     1151.64     1253.16     20.13 o 
 -19   5   8      145.30      180.15      7.91 o 
 -18   5   8       41.12       22.37      3.61 o 
 -17   5   8       77.60      104.93      7.62 o 
 -16   5   8     1254.96     1206.07     19.93 o 
 -15   5   8       20.20       32.53     17.29 o 
 -14   5   8      227.76      218.06      8.89 o 
 -13   5   8     4913.99     4582.18     54.51 o 
 -12   5   8      445.52      413.45     10.65 o 
 -11   5   8      208.21      220.01      7.82 o 
 -10   5   8      188.07      169.41      6.25 o 
  -9   5   8        4.07        1.76      2.25 o 
  -8   5   8     2232.34     2027.80     25.89 o 
  -7   5   8      504.41      495.23     10.06 o 
  -6   5   8       17.94       35.95      7.03 o 
  -5   5   8      139.67      125.44      5.67 o 
  -4   5   8       21.10       15.24      2.54 o 
  -3   5   8      406.03      343.11     11.72 o 
  -2   5   8      976.47      907.60     17.98 o 
  -1   5   8        1.56        4.59      4.20 o 
   0   5   8       18.03        0.20      2.25 o 
   1   5   8      110.52       88.42      5.28 o 
   2   5   8      179.39      197.64      7.42 o 
   3   5   8       20.41       16.02      3.71 o 
   4   5   8        2.41       10.16      5.28 o 
   5   5   8      281.03      599.66     16.32 o 
   6   5   8       14.02       14.56      4.10 o 
   7   5   8     3492.19     3158.93     42.30 o 
   8   5   8       40.22      108.15      8.40 o 
   9   5   8      380.84      435.04     17.49 o 
  10   5   8        5.48        4.20      4.59 o 
  11   5   8     1209.22     1247.00     22.86 o 
  12   5   8     1403.74     1398.92     23.74 o 
  13   5   8      990.42      922.06     18.86 o 
  14   5   8       57.63       64.58      6.94 o 
  15   5   8       13.46       19.73      5.67 o 
  16   5   8       27.47       37.71      6.45 o 
  17   5   8        2.18       -1.27      6.74 o 
  18   5   8       22.17       24.52      7.33 o 
  19   5   8      575.60      646.56     21.88 o 
  20   5   8       17.98        7.23      7.13 o 
  21   5   8      105.83       86.36      9.67 o 
  22   5   8      220.06      214.84     12.90 o 
  23   5   8      170.83      183.87     12.60 o 
  24   5   8       66.26       62.53      9.87 o 
  25   5   8        2.99      -10.75     10.75 o 
  26   5   8        4.93        3.13      8.79 o 
  27   5   8       58.50       49.14     10.55 o 
 -34   6   8       83.82       57.93     17.39 o 
 -33   6   8        2.84        7.33     15.05 o 
 -32   6   8       21.05        5.57     11.53 o 
 -31   6   8       21.35       39.96     11.04 o 
 -30   6   8        6.78       15.83      9.28 o 
 -29   6   8       20.99       42.01      9.38 o 
 -28   6   8       10.15        6.06      8.11 o 
 -27   6   8       37.95       44.35      9.18 o 
 -26   6   8      185.46      192.56     12.90 o 
 -25   6   8      102.08      130.52     11.53 o 
 -24   6   8       32.96       27.84      8.11 o 
 -23   6   8      414.11      442.27     16.71 o 
 -22   6   8      335.92      325.14     14.07 o 
 -21   6   8        4.52       29.31      6.55 o 
 -20   6   8      105.95      135.51      9.28 o 
 -19   6   8      328.77      336.08     13.38 o 
 -18   6   8     1989.86     1861.13     30.29 o 
 -17   6   8      128.17      120.66     10.65 o 
 -16   6   8       15.99       63.11      5.67 o 
 -15   6   8      287.81      312.43     10.94 o 
 -14   6   8       69.11      113.72      7.33 o 
 -13   6   8     3033.22     2970.08     36.83 o 
 -12   6   8     1382.31     1316.47     20.13 o 
 -11   6   8      352.47      313.90      9.28 o 
 -10   6   8      879.48      880.05     15.05 o 
  -9   6   8       52.60       62.23      4.40 o 
  -8   6   8      111.51      163.54      7.72 o 
  -7   6   8      327.78      343.21     11.53 o 
  -6   6   8      401.73      344.87     11.33 o 
  -5   6   8       59.43       80.50      7.33 o 
  -4   6   8       26.91       32.04      4.20 o 
  -3   6   8      198.80      216.30      9.09 o 
  -2   6   8      202.79      203.11      9.38 o 
  -1   6   8       99.38      139.90      8.21 o 
   0   6   8     1251.52     1110.72     51.68 o 
   1   6   8      255.50      307.84     13.58 o 
   2   6   8      665.90      708.50     16.12 o 
   3   6   8       49.86       59.50      7.52 o 
   4   6   8       87.39      138.73      8.40 o 
   5   6   8      447.71      615.88     15.73 o 
   6   6   8     1242.40     1120.68     24.13 o 
   7   6   8      761.76      666.88     19.44 o 
   8   6   8     1026.68      929.39     20.91 o 
   9   6   8        5.40        2.93      5.28 o 
  10   6   8       79.79      175.76     14.46 o 
  11   6   8      137.49      146.35     10.26 o 
  12   6   8       62.76       71.32      6.25 o 
  13   6   8      278.14      292.41     12.99 o 
  14   6   8      131.56      155.63     13.68 o 
  15   6   8      140.70      172.53      9.57 o 
  16   6   8       16.00       16.51      6.84 o 
  17   6   8       62.75       74.74      7.91 o 
  18   6   8      189.04      231.54     12.21 o 
  19   6   8        0.51        2.54      6.94 o 
  20   6   8        7.99       -1.56      7.33 o 
  21   6   8      747.87      749.73     21.69 o 
  22   6   8       44.84       43.57      8.40 o 
  23   6   8      417.28      428.40     17.00 o 
  24   6   8       31.43       24.33      8.70 o 
  25   6   8       76.32       62.04     10.75 o 
  26   6   8       14.04        4.98      8.50 o 
 -32   7   8        0.95       -5.18     12.31 o 
 -31   7   8        3.79      -10.06     10.06 o 
 -30   7   8        0.44       -0.88      9.77 o 
 -29   7   8      453.11      484.67     22.27 o 
 -28   7   8        3.37        2.25      8.99 o 
 -27   7   8      116.93      151.92     13.19 o 
 -26   7   8        2.98        9.97     11.92 o 
 -25   7   8      155.24      154.85     11.72 o 
 -24   7   8       27.16       32.83      7.91 o 
 -23   7   8        7.64       -4.79      6.45 o 
 -22   7   8      482.66      501.48     17.39 o 
 -21   7   8      100.98      111.18      9.48 o 
 -20   7   8        6.60        9.97      7.23 o 
 -19   7   8        5.59       41.23      6.84 o 
 -18   7   8      212.68      222.07     11.14 o 
 -17   7   8      136.78      164.72      9.48 o 
 -16   7   8      267.64      276.78     10.06 o 
 -15   7   8      219.25      195.30      9.28 o 
 -14   7   8      160.35      238.87     13.38 o 
 -13   7   8     1244.52     1185.16     21.40 o 
 -12   7   8     1922.14     1832.60     27.36 o 
 -11   7   8      201.77      194.81     12.51 o 
 -10   7   8       68.03       63.80      7.23 o 
  -9   7   8      673.91      581.10     13.38 o 
  -8   7   8     1278.36     1272.01     20.32 o 
  -7   7   8       10.26       18.17      3.91 o 
  -6   7   8      285.56      341.26     11.63 o 
  -5   7   8      148.71      134.92      7.91 o 
  -4   7   8     1028.16     1035.98     23.15 o 
  -3   7   8       38.04       49.24      6.94 o 
  -2   7   8      117.69      108.74      7.52 o 
  -1   7   8      207.81      216.69      9.97 o 
   0   7   8      641.52      701.17     16.51 o 
   1   7   8        0.08       24.42      5.28 o 
   2   7   8       14.40       20.71      5.47 o 
   3   7   8       80.65       87.44      9.09 o 
   4   7   8      203.43      237.31     12.11 o 
   5   7   8      184.98      232.13     10.65 o 
   6   7   8      887.56      823.29     19.15 o 
   7   7   8       21.89       23.94      5.96 o 
   8   7   8      525.15      507.63     19.93 o 
   9   7   8      592.19      548.37     17.10 o 
  10   7   8      204.34      227.24     12.21 o 
  11   7   8      528.12      501.48     17.10 o 
  12   7   8        0.79       -4.01      6.15 o 
  13   7   8       87.22      100.82      9.97 o 
  14   7   8      146.80      163.35     11.82 o 
  15   7   8       68.58       71.51     11.33 o 
  16   7   8       69.61       84.70     10.75 o 
  17   7   8      214.07      211.32     14.95 o 
  18   7   8      395.02      446.87     20.13 o 
  19   7   8       22.23       28.72     10.55 o 
  20   7   8       17.12        9.97     17.00 o 
  21   7   8        2.66       18.46     11.92 o 
  22   7   8        3.20       -9.87     12.51 o 
  23   7   8        9.41        3.52     12.99 o 
  24   7   8      148.66      132.38     18.46 o 
 -31   8   8      121.82      117.63     23.25 o 
 -30   8   8      275.68      251.18     32.83 o 
 -29   8   8       74.86       74.84     14.26 o 
 -28   8   8      173.05      169.80     15.63 o 
 -27   8   8       31.33       43.28     11.24 o 
 -26   8   8       19.21       12.51      8.79 o 
 -25   8   8       82.53      101.31     11.24 o 
 -24   8   8       49.47       52.56      9.57 o 
 -23   8   8        6.46        2.15      7.62 o 
 -22   8   8       52.64       43.08      8.50 o 
 -21   8   8      113.19      126.03     10.65 o 
 -20   8   8        0.32       -3.71      6.15 o 
 -19   8   8       74.57       85.88      8.79 o 
 -18   8   8      273.43      285.67     13.48 o 
 -17   8   8      157.82      176.54     10.26 o 
 -16   8   8       50.78       57.64      6.25 o 
 -15   8   8       12.30       13.97      5.57 o 
 -14   8   8      612.44      635.81     15.53 o 
 -13   8   8       65.10      106.88      7.42 o 
 -12   8   8      536.93      508.71     13.09 o 
 -11   8   8        1.81        4.88      4.20 o 
 -10   8   8     1025.48     1000.03     18.86 o 
  -9   8   8      274.20      335.59     12.11 o 
  -8   8   8      285.06      287.62     11.33 o 
  -7   8   8        3.49       -3.13      4.79 o 
  -6   8   8     1041.97     1049.26     21.88 o 
  -5   8   8      180.72      219.23     10.26 o 
  -4   8   8      101.67      122.90      8.30 o 
  -3   8   8      539.99      523.85     15.05 o 
  -2   8   8      210.91      252.06     11.24 o 
  -1   8   8       93.24       92.32      8.30 o 
   0   8   8      348.17      362.26     13.48 o 
   1   8   8     1016.26     1076.33     30.68 o 
   2   8   8     1093.58     1116.68     25.01 o 
   3   8   8       65.72       75.32      8.40 o 
   4   8   8      105.32      130.82     10.06 o 
   5   8   8      759.58      667.86     30.48 o 
   6   8   8       21.55       61.06      8.40 o 
   7   8   8       52.65       36.05      8.70 o 
   8   8   8       81.94       73.47      7.91 o 
   9   8   8        1.74        1.37      6.06 o 
  10   8   8      131.62      119.19      9.97 o 
  11   8   8       47.10       44.84      8.01 o 
  12   8   8       20.15        9.77      7.23 o 
  13   8   8       25.00       16.61      7.52 o 
  14   8   8       31.68       42.99     11.24 o 
  15   8   8      198.85      163.84     12.99 o 
  16   8   8       49.40       24.62      9.18 o 
  17   8   8       63.93       51.49     10.45 o 
  18   8   8        3.97       -7.82      8.70 o 
  19   8   8      157.24      168.72     14.26 o 
  20   8   8       49.21       28.14     13.29 o 
  21   8   8        0.89      -12.31     12.31 o 
  22   8   8       41.03       60.96     17.98 o 
  23   8   8       75.23       90.27     19.05 o 
 -29   9   8        8.61        1.76     15.73 o 
 -28   9   8        5.41        0.98     12.90 o 
 -27   9   8      114.23      107.37     14.36 o 
 -26   9   8       17.27       30.48      9.67 o 
 -25   9   8      108.41      124.76     12.41 o 
 -24   9   8        2.91        6.55      8.11 o 
 -23   9   8       17.64       26.67      8.40 o 
 -22   9   8       55.44       65.95      9.57 o 
 -21   9   8        0.11        1.37      6.94 o 
 -20   9   8       33.13       28.63      7.82 o 
 -19   9   8      305.16      291.43     14.17 o 
 -18   9   8        9.40       17.39      6.94 o 
 -17   9   8      256.68      293.97     12.90 o 
 -16   9   8      336.39      356.98     11.92 o 
 -15   9   8        0.07       -0.49      5.28 o 
 -14   9   8      706.19      715.92     17.49 o 
 -13   9   8       42.57       29.21      5.96 o 
 -12   9   8       63.15       60.57      7.52 o 
 -11   9   8       24.55       30.58      6.55 o 
 -10   9   8       44.98       42.99      6.64 o 
  -9   9   8       26.89       13.09      5.57 o 
  -8   9   8       13.68        5.47      5.28 o 
  -7   9   8       61.89       70.34      7.62 o 
  -6   9   8        1.08       -1.56      5.28 o 
  -5   9   8       13.17       10.75      5.76 o 
  -4   9   8      101.64       94.08      8.30 o 
  -3   9   8      104.97       99.94      8.40 o 
  -2   9   8      119.28      127.40     13.48 o 
  -1   9   8      237.97      266.03     12.51 o 
   0   9   8      296.25      336.37     13.68 o 
   1   9   8        0.23       -5.76      5.76 o 
   2   9   8       82.91       73.96      9.38 o 
   3   9   8       63.11       68.78      8.70 o 
   4   9   8       42.22       50.31      8.89 o 
   5   9   8       39.17       27.26      7.42 o 
   6   9   8      198.56      185.82     12.60 o 
   7   9   8       39.06       40.93      8.79 o 
   8   9   8      162.33      171.65     13.09 o 
   9   9   8       94.04       93.11     10.94 o 
  10   9   8      127.95      110.69      9.87 o 
  11   9   8       70.61       67.02      8.70 o 
  12   9   8       54.07       55.98      8.79 o 
  13   9   8      119.68      104.24     14.07 o 
  14   9   8       10.48       19.73      8.21 o 
  15   9   8       31.44       23.74      8.40 o 
  16   9   8      113.90       86.17     10.94 o 
  17   9   8      421.93      400.17     19.44 o 
  18   9   8       92.21       77.96     12.31 o 
  19   9   8        4.11        3.32     10.16 o 
  20   9   8       21.09        8.70     10.55 o 
  21   9   8        4.45       -8.70     13.09 o 
 -26  10   8       23.59       15.53     12.60 o 
 -25  10   8        3.02       14.36     14.65 o 
 -24  10   8       19.22       29.31     10.36 o 
 -23  10   8       67.55       61.16      9.97 o 
 -22  10   8        0.22       11.14      8.01 o 
 -21  10   8      124.49      124.56     12.80 o 
 -20  10   8       15.42       17.29      8.60 o 
 -19  10   8       51.94       42.30     10.16 o 
 -18  10   8       55.30       62.04      8.70 o 
 -17  10   8        3.01       12.99      6.35 o 
 -16  10   8      139.75      140.29      9.97 o 
 -15  10   8       25.67       47.87      8.60 o 
 -14  10   8      527.47      565.57     19.64 o 
 -13  10   8       46.67       36.34      8.01 o 
 -12  10   8      460.95      420.19     16.61 o 
 -11  10   8       32.32       43.67      7.72 o 
 -10  10   8      641.72      648.71     17.88 o 
  -9  10   8        1.86       11.53      6.15 o 
  -8  10   8       51.87       65.55      7.72 o 
  -7  10   8      129.83      146.06      9.67 o 
  -6  10   8        7.17       -0.98      6.06 o 
  -5  10   8      102.18      109.42      9.18 o 
  -4  10   8        4.89        2.74      6.06 o 
  -3  10   8       82.76      103.56      9.18 o 
  -2  10   8       11.50        2.74      6.55 o 
  -1  10   8       18.61       22.96      7.91 o 
   0  10   8       36.53       51.97      8.50 o 
   1  10   8      172.52      151.63     11.53 o 
   2  10   8      136.17      174.10     12.11 o 
   3  10   8        4.40       -3.32      7.03 o 
   4  10   8      212.51      246.29     14.46 o 
   5  10   8        2.34       -2.15      8.30 o 
   6  10   8      398.94      405.83     18.27 o 
   7  10   8      104.26      100.14     11.14 o 
   8  10   8       13.28       13.68      8.60 o 
   9  10   8      142.65      140.49     13.19 o 
  10  10   8      190.34      225.29     15.92 o 
  11  10   8        3.18        1.66      8.99 o 
  12  10   8        0.01       -8.89      8.89 o 
  13  10   8       14.07       28.23     10.36 o 
  14  10   8        6.06       -7.72      7.72 o 
  15  10   8       70.21       84.61     11.53 o 
  16  10   8      142.80      122.22     16.61 o 
  17  10   8       83.22       76.79     13.29 o 
  18  10   8       60.22       36.64     12.51 o 
 -23  11   8      266.99      320.84     38.39 o 
 -22  11   8      146.79      116.55     12.31 o 
 -21  11   8       29.84       38.69     26.38 o 
 -20  11   8        1.92       20.03     16.12 o 
 -19  11   8       14.00       19.25     16.80 o 
 -18  11   8       72.73       80.60     11.82 o 
 -17  11   8      360.30      336.47     18.56 o 
 -16  11   8      323.58      335.49     17.00 o 
 -15  11   8      185.28      168.04     10.65 o 
 -14  11   8      537.24      504.51     19.25 o 
 -13  11   8       41.05       30.68      9.97 o 
 -12  11   8       22.98       18.07      7.52 o 
 -11  11   8        0.74        7.13      7.33 o 
 -10  11   8       49.12       46.80      8.30 o 
  -9  11   8       17.88       15.83      6.84 o 
  -8  11   8        2.92        5.96      6.55 o 
  -7  11   8      187.94      227.73     12.31 o 
  -6  11   8       10.93       12.02      6.64 o 
  -5  11   8       45.57       46.41      8.21 o 
  -4  11   8       49.85       51.10      8.30 o 
  -3  11   8      176.79      183.57     17.29 o 
  -2  11   8       18.00       17.00      8.01 o 
  -1  11   8       81.81       71.22     11.33 o 
   0  11   8       62.16       66.04      9.87 o 
   1  11   8       10.80        4.10      8.79 o 
   2  11   8        2.23        2.34      8.21 o 
   3  11   8      166.20      159.83     18.66 o 
   4  11   8        8.30       14.46      8.40 o 
   5  11   8      116.75      123.20     12.70 o 
   6  11   8      305.13      348.97     18.17 o 
   7  11   8        8.32       28.04      9.48 o 
   8  11   8      272.15      268.67     16.80 o 
   9  11   8       23.26       45.14     10.26 o 
  10  11   8       62.52       47.58     10.94 o 
  11  11   8       27.31       25.79     11.53 o 
  12  11   8       25.01       25.60     11.63 o 
  13  11   8        9.34       -3.42     20.52 o 
  14  11   8        8.48        4.49     13.09 o 
  15  11   8       33.85       38.49     15.44 o 
 -19  12   8        6.29       11.53     12.80 o 
 -18  12   8        0.10       13.78     12.51 o 
 -17  12   8      233.58      204.09     37.52 o 
 -16  12   8        2.78       19.64      9.87 o 
 -15  12   8      205.34      213.08     24.52 o 
 -14  12   8        0.09        5.47      8.01 o 
 -13  12   8       74.68       71.12     13.58 o 
 -12  12   8       44.56       62.23      9.38 o 
 -11  12   8        1.19        7.62      8.01 o 
 -10  12   8       26.62       29.02      8.11 o 
  -9  12   8       12.44        9.97      7.42 o 
  -8  12   8        0.22       -0.10     10.26 o 
  -7  12   8       57.02       81.87      9.18 o 
  -6  12   8       24.20       34.49      7.91 o 
  -5  12   8        0.08       -4.01      7.13 o 
  -4  12   8      240.39      237.89     13.87 o 
  -3  12   8        5.80        2.44      8.01 o 
  -2  12   8       62.23       69.36     10.16 o 
  -1  12   8       25.80       19.64      8.70 o 
   0  12   8        5.48        5.57      8.21 o 
   1  12   8       45.16       12.80      8.89 o 
   2  12   8        3.93        9.87      8.50 o 
   3  12   8        8.24        8.70      9.09 o 
   4  12   8        1.40       -8.70      9.28 o 
   5  12   8        4.58       -7.03      8.99 o 
   6  12   8      139.08      109.13     14.95 o 
   7  12   8       65.83       83.34     13.87 o 
   8  12   8      128.37      157.39     22.57 o 
   9  12   8       74.59       99.85     18.76 o 
  10  12   8        0.39        8.89     15.24 o 
  11  12   8        4.61       -3.52     13.09 o 
 -12  13   8       10.07       -3.32     18.95 o 
 -11  13   8        0.03      -16.71     18.95 o 
 -10  13   8        0.17       31.75     10.36 o 
  -9  13   8       30.91       23.15     19.83 o 
  -8  13   8        7.75       -1.47     13.48 o 
  -7  13   8       13.05       22.27      9.09 o 
  -6  13   8        0.67       21.69     12.11 o 
  -5  13   8        7.88        9.18     11.63 o 
  -4  13   8       14.48        8.60     12.21 o 
  -3  13   8       17.16       29.41     11.04 o 
  -2  13   8        2.78       12.41     10.06 o 
  -1  13   8        1.77        0.39     13.19 o 
   0  13   8        0.23       -7.13      9.87 o 
   1  13   8        2.55       10.45     11.04 o 
   2  13   8       26.59       35.17     12.02 o 
   3  13   8        1.22       15.83     12.90 o 
   4  13   8        0.01       -8.40     12.31 o 
 -37   1   9       34.87       54.81     11.63 o 
 -36   1   9      121.15       99.26     12.21 o 
 -35   1   9      249.72      273.65     16.02 o 
 -34   1   9       10.14        6.74      8.40 o 
 -33   1   9       27.34       65.55     10.06 o 
 -32   1   9      299.12      352.69     16.22 o 
 -31   1   9       50.53       56.37      9.87 o 
 -30   1   9       63.85       87.05      8.60 o 
 -29   1   9       18.38       16.12      7.42 o 
 -28   1   9      498.26      518.09     13.38 o 
 -27   1   9      234.22      218.74      9.48 o 
 -26   1   9       13.45       24.42      5.47 o 
 -25   1   9        5.27      181.81     21.79 o 
 -24   1   9      263.78      304.13      9.48 o 
 -23   1   9      659.04      968.96     15.53 o 
 -22   1   9     9921.15     9375.19     83.53 o 
 -21   1   9       45.62      154.85     12.02 o 
 -20   1   9       96.09      101.31      5.28 o 
 -19   1   9       65.91      222.46     27.55 o 
 -18   1   9     4257.54     4288.60     39.18 o 
 -17   1   9       85.56      133.36      4.98 o 
 -16   1   9        4.67       -2.34      2.34 o 
 -15   1   9       97.45      147.23     10.26 o 
 -14   1   9       65.54       87.73      8.99 o 
 -13   1   9     8867.88     9515.77     88.61 o 
 -12   1   9       67.22      117.43      5.08 o 
 -11   1   9     2490.16     2949.57     32.14 o 
 -10   1   9     1483.99     1970.35    163.25 o 
  -9   1   9     1933.42     2251.23     92.03 o 
  -8   1   9        5.56        7.23      2.54 o 
  -7   1   9     3486.08     3749.41     52.07 o 
  -6   1   9       51.56       72.98      5.37 o 
  -5   1   9     3749.04     3622.31     50.70 o 
  -4   1   9       68.11       92.23      9.18 o 
  -3   1   9     2836.91     2870.82     34.39 o 
  -2   1   9      186.00      379.85    107.86 o 
  -1   1   9        9.94       10.94      2.64 o 
   0   1   9    10707.33    11241.20    116.85 o 
   1   1   9    11832.44    12758.24    131.99 o 
   2   1   9     1845.06     2079.97     22.96 o 
   3   1   9      879.79      997.88     13.29 o 
   4   1   9     2715.09     3546.49     38.49 o 
   5   1   9     1425.86     1474.05     18.07 o 
   6   1   9     2628.05     2508.17     24.42 o 
   7   1   9       16.93       30.68      3.03 o 
   8   1   9      184.86      237.31      5.96 o 
   9   1   9     3714.42     3844.37     34.19 o 
  10   1   9     2871.07     2765.70     26.28 o 
  11   1   9      142.83      122.32      4.79 o 
  12   1   9     2710.65     2329.19     23.74 o 
  14   1   9     5256.34     4889.83     46.21 o 
  15   1   9     1553.41     1500.14     19.83 o 
  16   1   9     3181.29     2954.16     35.85 o 
  17   1   9       25.73       22.96      5.18 o 
  18   1   9       89.60      115.38      7.23 o 
  19   1   9      319.46      349.27     11.14 o 
  20   1   9      216.87      223.82      9.77 o 
  21   1   9        0.99       14.46      5.67 o 
  22   1   9      175.99      185.82     10.36 o 
  23   1   9      255.09      298.27     14.07 o 
  24   1   9      306.36      347.12     17.59 o 
  25   1   9       56.94       70.73     11.14 o 
  26   1   9       28.93       43.77     10.55 o 
  27   1   9       10.61       -0.10      9.48 o 
  28   1   9       82.23       93.98     14.65 o 
  29   1   9       10.56        6.35     13.38 o 
 -37   2   9      194.57      210.34     21.69 o 
 -36   2   9       39.52       43.28     10.55 o 
 -35   2   9      103.00      108.35     12.41 o 
 -34   2   9        3.24        2.25      7.91 o 
 -33   2   9      220.68      215.62     12.41 o 
 -32   2   9      182.17      199.40     10.94 o 
 -31   2   9        0.22       23.94      7.33 o 
 -30   2   9       41.52       43.28      7.91 o 
 -29   2   9     1243.20     1310.51     25.21 o 
 -28   2   9       64.05       79.23      8.30 o 
 -27   2   9        7.91       11.82      6.15 o 
 -26   2   9      390.46      367.24     13.29 o 
 -25   2   9      731.07      698.24     19.44 o 
 -24   2   9      116.72      125.83      7.52 o 
 -23   2   9      162.03      193.24      8.40 o 
 -22   2   9       40.17       47.97      5.47 o 
 -21   2   9     2590.33     2391.13     29.02 o 
 -20   2   9     2161.49     2258.56     28.82 o 
 -19   2   9     1678.56     1706.28     21.98 o 
 -18   2   9      345.78      304.81      9.18 o 
 -17   2   9      910.84     1035.39     26.38 o 
 -16   2   9      181.90      216.40      6.94 o 
 -15   2   9      898.31      961.53     13.68 o 
 -14   2   9     1750.74     1763.82     20.42 o 
 -13   2   9     2154.28     2355.86     29.70 o 
 -12   2   9      558.35      717.29     18.27 o 
 -11   2   9     3081.36     3048.53     33.51 o 
 -10   2   9     4059.83     3956.33     40.06 o 
  -9   2   9      626.85      861.59     31.46 o 
  -8   2   9     1483.62     1558.66     18.46 o 
  -7   2   9      183.51      174.49     13.29 o 
  -6   2   9    12103.83    12309.22    126.42 o 
  -5   2   9     5911.01     5854.10     66.53 o 
  -4   2   9        3.23       -1.27      4.98 o 
  -3   2   9     3630.69     4236.23    119.78 o 
  -2   2   9     3522.81     3857.66     45.92 o 
  -1   2   9      371.64      377.21     18.56 o 
   0   2   9     3142.01     3151.99     32.34 o 
   1   2   9       89.26      118.90     17.59 o 
   2   2   9       30.17       93.98     16.41 o 
   3   2   9     1860.21     1735.78     19.44 o 
   4   2   9     4043.18     4105.03     38.30 o 
   5   2   9      581.14      633.66      9.67 o 
   6   2   9      450.24      492.29      8.21 o 
   7   2   9      458.10      467.09      8.01 o 
   8   2   9     3284.98     2955.72     27.36 o 
   9   2   9        1.37       16.90      2.74 o 
  10   2   9     1948.54     1905.68     19.54 o 
  11   2   9     4577.87     4345.07     39.47 o 
  12   2   9       11.06      151.04     21.88 o 
  13   2   9      141.99      163.25      6.94 o 
  14   2   9      552.56      488.78     10.75 o 
  15   2   9      306.68      287.72      9.18 o 
  16   2   9      156.17      238.28      8.50 o 
  17   2   9       17.25       27.94      5.08 o 
  18   2   9       55.03       76.40      6.25 o 
  19   2   9        2.42       -4.59      5.67 o 
  20   2   9      552.26      566.25     15.92 o 
  21   2   9       37.94       20.71      6.84 o 
  22   2   9      420.56      447.74     16.32 o 
  23   2   9      118.23      135.90     10.36 o 
  24   2   9       16.71       23.25      8.21 o 
  25   2   9       34.54       47.58     11.72 o 
  26   2   9      128.22      146.74     14.46 o 
  27   2   9      134.29      160.42     19.05 o 
  28   2   9       13.39       31.95     15.44 o 
 -37   3   9        4.96        2.83     10.94 o 
 -36   3   9       11.16       10.94     10.55 o 
 -35   3   9       90.05      104.73     11.92 o 
 -34   3   9        4.20       11.04      8.21 o 
 -33   3   9      160.07      172.83     12.11 o 
 -32   3   9      764.92      699.51     19.93 o 
 -31   3   9       91.24       80.21      9.48 o 
 -30   3   9       15.35       18.07      7.13 o 
 -29   3   9       57.10       56.66      8.11 o 
 -28   3   9      434.15      454.10     15.53 o 
 -27   3   9      202.01      247.47     11.72 o 
 -26   3   9       27.28       34.29      6.55 o 
 -25   3   9       69.44       67.51      7.23 o 
 -24   3   9       55.81       36.83      6.35 o 
 -23   3   9      100.33      214.25     11.33 o 
 -22   3   9        0.82       60.47     11.04 o 
 -21   3   9       52.97      193.93     24.52 o 
 -20   3   9       50.72       57.54      5.86 o 
 -19   3   9     1698.49     1542.83     21.69 o 
 -18   3   9     1472.15     1542.15     21.30 o 
 -17   3   9     1732.91     1630.76     26.28 o 
 -16   3   9      938.32      918.84     19.05 o 
 -15   3   9      676.99      818.70     30.58 o 
 -14   3   9      135.23      109.42     24.13 o 
 -13   3   9      552.89      721.78     27.26 o 
 -12   3   9     1422.03     1385.73     18.46 o 
 -11   3   9      349.39      284.40      7.72 o 
 -10   3   9     1858.72     1941.33     23.35 o 
  -9   3   9       23.22       15.73      7.42 o 
  -8   3   9     2352.95     2322.35     29.90 o 
  -7   3   9      789.91      850.45     13.38 o 
  -6   3   9       96.13      176.44     13.97 o 
  -5   3   9     1129.22     1196.69     17.10 o 
  -4   3   9      544.58      695.21     11.53 o 
  -3   3   9     2035.17     1970.74     25.30 o 
  -2   3   9       96.51      128.37      9.48 o 
  -1   3   9      942.53      968.96     16.02 o 
   0   3   9     1738.48     1827.22     25.50 o 
   1   3   9     1574.54     1583.18     23.15 o 
   2   3   9        0.02       13.09      2.64 o 
   3   3   9        4.90       25.99     10.45 o 
   4   3   9     1722.50     1826.74     23.25 o 
   5   3   9       33.99       48.56      4.30 o 
   6   3   9     2252.48     2301.74     27.65 o 
   7   3   9        0.07       18.95      4.20 o 
   8   3   9       46.38      124.56      8.70 o 
   9   3   9     1578.78     1596.17     20.52 o 
  10   3   9        0.84       56.08      7.13 o 
  11   3   9      120.77      116.65      6.25 o 
  12   3   9     3031.24     2891.93     31.46 o 
  13   3   9     1570.38     1481.77     19.93 o 
  14   3   9     2120.72     2004.84     25.79 o 
  15   3   9        2.65        7.23      5.08 o 
  16   3   9        0.78       -0.49      4.98 o 
  17   3   9       93.69       99.46      7.62 o 
  18   3   9      726.94      760.08     16.41 o 
  19   3   9        9.88       30.48      6.64 o 
  20   3   9        3.00       12.11      6.35 o 
  21   3   9       27.02       30.48      7.62 o 
  22   3   9       60.36       54.91      8.50 o 
  23   3   9        0.76       35.95      8.40 o 
  24   3   9        5.25       18.66      9.38 o 
  25   3   9       67.40       67.90      9.67 o 
  26   3   9      200.85      270.13     15.83 o 
  27   3   9      136.98      112.94     13.29 o 
  28   3   9       12.12        1.86     13.97 o 
 -36   4   9       28.83        9.57     13.78 o 
 -35   4   9        5.94      -14.56     14.56 o 
 -34   4   9       97.17      100.14     15.05 o 
 -33   4   9       28.93       35.37     10.55 o 
 -32   4   9       48.22       61.35      9.48 o 
 -31   4   9      101.28      114.70     10.06 o 
 -30   4   9        0.32       -6.15      6.15 o 
 -29   4   9       94.16      105.41      8.79 o 
 -28   4   9      275.12      304.52     13.48 o 
 -27   4   9      122.17       98.09      8.11 o 
 -26   4   9       16.81        7.91      5.37 o 
 -25   4   9        2.39       13.58      5.28 o 
 -24   4   9      535.07      551.69     13.97 o 
 -23   4   9        2.07       53.44      6.35 o 
 -22   4   9      188.11      204.09      8.89 o 
 -21   4   9      809.88      752.46     14.65 o 
 -20   4   9       74.67      272.67     30.38 o 
 -19   4   9       44.00       59.69      5.18 o 
 -18   4   9      228.86      183.57      7.42 o 
 -17   4   9      664.28      726.57     12.80 o 
 -16   4   9     4205.37     3888.73     40.64 o 
 -15   4   9      593.14      761.25     14.95 o 
 -14   4   9      130.39       76.69     23.25 o 
 -13   4   9     1058.31      905.16     19.64 o 
 -12   4   9     1326.00     1511.76     27.26 o 
 -11   4   9      525.14      506.46     13.68 o 
 -10   4   9        8.91        7.13      2.74 o 
  -9   4   9      311.55      332.36      8.79 o 
  -8   4   9       64.53       66.82      4.10 o 
  -7   4   9      287.27      378.48      9.38 o 
  -6   4   9       37.60       27.75      3.03 o 
  -5   4   9        0.37        4.01      2.44 o 
  -4   4   9      130.15      133.26     14.75 o 
  -3   4   9       52.53       64.09      5.47 o 
  -2   4   9      133.21      140.98      7.72 o 
  -1   4   9      117.62       86.27      5.57 o 
   0   4   9      210.60      213.17      7.62 o 
   1   4   9       13.50       23.94      3.81 o 
   2   4   9      400.06      426.15     14.07 o 
   3   4   9     1745.73     1707.64     32.73 o 
   4   4   9       44.21       89.78      5.57 o 
   5   4   9      167.28      200.77      8.11 o 
   6   4   9     3395.67     3219.70     41.81 o 
   8   4   9     1046.63      917.96     17.10 o 
   9   4   9      250.13      304.13      9.87 o 
  10   4   9      326.50      309.99     12.11 o 
  11   4   9     4685.43     4406.91     51.19 o 
  12   4   9      643.04      713.19     15.53 o 
  13   4   9        0.47       14.95      5.28 o 
  14   4   9     1023.74     1084.53     27.55 o 
  15   4   9      282.56      314.97     11.92 o 
  16   4   9      126.66      165.89     10.16 o 
  17   4   9        1.71       -5.37      5.86 o 
  18   4   9      107.10      112.74     11.63 o 
  19   4   9      418.53      417.07     15.83 o 
  20   4   9      132.59      157.88     11.24 o 
  21   4   9       42.84       35.07      8.30 o 
  22   4   9       54.62       69.85      9.48 o 
  23   4   9      178.86      185.23     12.60 o 
  24   4   9       28.69       34.10      8.99 o 
  25   4   9       50.28       54.61     10.26 o 
  26   4   9        3.71       -0.59      8.70 o 
  27   4   9        1.56        4.69      9.09 o 
 -35   5   9       31.55       33.80     12.90 o 
 -34   5   9       31.30       23.25     10.26 o 
 -33   5   9        0.01       -8.30      8.30 o 
 -32   5   9      200.89      177.52     12.21 o 
 -31   5   9        9.33       -4.79      7.13 o 
 -30   5   9      118.89      131.30     10.75 o 
 -29   5   9        0.32        6.74      7.72 o 
 -28   5   9      365.28      374.67     16.61 o 
 -27   5   9      640.50      718.56     18.46 o 
 -26   5   9       73.69       68.19      7.62 o 
 -25   5   9      193.28      213.86     10.65 o 
 -24   5   9      531.68      512.91     14.95 o 
 -23   5   9       12.18       28.53      5.47 o 
 -22   5   9      281.21      287.13     10.36 o 
 -21   5   9       94.59      209.46      9.09 o 
 -20   5   9      952.05      869.11     16.12 o 
 -19   5   9     3278.98     3146.91     38.20 o 
 -18   5   9      550.26      560.10     12.11 o 
 -17   5   9      234.08      221.67      6.74 o 
 -16   5   9      106.98      122.12      7.72 o 
 -15   5   9     4470.98     4257.63     54.42 o 
 -14   5   9      955.51      899.59     16.80 o 
 -13   5   9       53.01       41.23      4.98 o 
 -12   5   9     1881.18     2025.16     28.14 o 
 -11   5   9     1418.02     1285.01     71.22 o 
 -10   5   9     3764.45     3591.44     53.05 o 
  -9   5   9       18.75       20.32      5.96 o 
  -8   5   9      601.48      509.98     12.21 o 
  -7   5   9       78.73      111.37      6.15 o 
  -6   5   9      485.29      563.81     18.76 o 
  -5   5   9     1089.39     1093.62     17.59 o 
  -4   5   9     1467.98     1081.11    348.68 o 
  -3   5   9      873.14      855.04     57.45 o 
  -2   5   9       92.50      108.35     31.65 o 
  -1   5   9      113.88       82.55     33.90 o 
   0   5   9      106.56      116.45      8.60 o 
   1   5   9       10.04       -0.49      2.64 o 
   2   5   9        1.71        2.05      6.74 o 
   3   5   9     2915.41     2587.80    431.62 o 
   4   5   9       46.15       56.86      5.18 o 
   5   5   9      866.41      816.84     16.32 o 
   7   5   9        0.39        1.47      4.20 o 
   8   5   9      402.03      372.71     12.31 o 
   9   5   9      157.08      190.02      9.48 o 
  10   5   9     1002.78     1216.23     22.67 o 
  11   5   9       36.32       86.07      8.11 o 
  12   5   9     2074.61     1845.40     30.48 o 
  13   5   9      313.05      288.50     12.60 o 
  14   5   9      363.04      365.97     15.73 o 
  15   5   9        0.00       19.44      7.03 o 
  16   5   9      305.46      282.25     12.02 o 
  17   5   9      135.36      153.19     11.14 o 
  18   5   9      506.36      504.80     17.10 o 
  19   5   9        3.60       15.53      7.33 o 
  20   5   9      193.32      214.93     16.12 o 
  21   5   9       10.05       13.09      7.82 o 
  22   5   9        0.23        2.25      7.82 o 
  23   5   9       87.59      104.44     11.82 o 
  24   5   9      117.32      115.67     11.63 o 
  25   5   9        7.87       11.92      9.09 o 
  26   5   9       15.10       17.00      9.67 o 
 -34   6   9       18.22       -8.01     25.99 o 
 -33   6   9        3.22        1.76     12.70 o 
 -32   6   9       34.18       46.70     13.29 o 
 -31   6   9       31.99       38.88     10.65 o 
 -30   6   9        2.83       -5.96      8.70 o 
 -29   6   9       57.67       58.91     10.16 o 
 -28   6   9      112.00      106.88     11.24 o 
 -27   6   9       12.32       19.83      8.21 o 
 -26   6   9       78.59       82.75      9.77 o 
 -25   6   9       52.46       53.54     10.75 o 
 -24   6   9      153.16      149.09     10.84 o 
 -23   6   9      678.01      603.47     18.37 o 
 -22   6   9       11.65       -1.27      5.96 o 
 -21   6   9      380.41      385.61     14.65 o 
 -20   6   9        2.42       12.70      5.76 o 
 -19   6   9       10.33       62.82      7.62 o 
 -18   6   9       79.51       84.41      7.72 o 
 -17   6   9      773.09      697.26     18.17 o 
 -16   6   9       35.57       85.88      6.74 o 
 -15   6   9       47.45      118.90      8.40 o 
 -14   6   9        0.02       -3.42      3.91 o 
 -13   6   9      123.39      108.15      6.94 o 
 -12   6   9       28.98       44.35     11.04 o 
 -11   6   9      216.15      195.69      7.91 o 
 -10   6   9       23.76       20.52      4.40 o 
  -9   6   9      813.70      756.56     14.65 o 
  -8   6   9      280.30      277.26      9.48 o 
  -7   6   9      135.99      157.19      6.64 o 
  -6   6   9      116.54       87.63      7.13 o 
  -5   6   9       30.20       22.08      4.40 o 
  -4   6   9        2.50       11.43      3.03 o 
  -3   6   9      485.81      452.73     11.43 o 
  -2   6   9      408.24      404.07      9.67 o 
  -1   6   9      148.24      191.88      6.35 o 
   0   6   9       27.21       43.87      5.76 o 
   1   6   9        2.34        0.39      3.22 o 
   2   6   9      421.59      419.41     16.12 o 
   3   6   9     1036.64      975.31     20.03 o 
   4   6   9      234.17      210.44     10.36 o 
   5   6   9        9.13       -0.39      4.79 o 
   6   6   9     1493.54     1345.58     25.89 o 
   7   6   9      934.65      993.48     18.46 o 
   8   6   9      135.21      140.20      7.33 o 
   9   6   9       64.89       69.66      6.25 o 
  10   6   9     1035.38      930.17     18.86 o 
  11   6   9       45.36       44.45      5.86 o 
  12   6   9       99.49      106.78      7.82 o 
  13   6   9       44.93       32.73      6.25 o 
  14   6   9        1.15       24.62      7.62 o 
  15   6   9       20.07       36.05      6.84 o 
  16   6   9      833.37      765.16     19.34 o 
  17   6   9      461.02      436.61     17.39 o 
  18   6   9       45.75       23.54      8.50 o 
  19   6   9      129.64      133.45     12.21 o 
  20   6   9       54.54       45.82      9.38 o 
  21   6   9       14.87       13.78      8.21 o 
  22   6   9        1.80        1.27      7.72 o 
  23   6   9      297.67      294.36     15.83 o 
  24   6   9        8.03       -7.42      8.40 o 
  25   6   9        7.63       -5.37      8.40 o 
 -33   7   9        0.43       29.41     26.38 o 
 -32   7   9      103.16       94.47     15.92 o 
 -31   7   9       23.84       28.43     12.51 o 
 -30   7   9        0.30       -2.54     10.26 o 
 -29   7   9       52.19       66.73     11.92 o 
 -28   7   9       23.80       14.95      9.38 o 
 -27   7   9      192.64      199.11     16.61 o 
 -26   7   9       52.87       63.80     10.36 o 
 -25   7   9        0.06        1.76      7.23 o 
 -24   7   9      339.03      350.83     15.83 o 
 -23   7   9      180.21      177.91     11.72 o 
 -22   7   9        0.00       -5.86      5.86 o 
 -21   7   9      270.89      271.70     13.09 o 
 -20   7   9      307.70      305.30     13.38 o 
 -19   7   9      665.64      623.99     16.80 o 
 -18   7   9      173.71      181.13     11.14 o 
 -17   7   9       30.06       28.23      5.57 o 
 -16   7   9     1066.19      982.05     20.42 o 
 -15   7   9       34.03       37.42      6.06 o 
 -14   7   9        6.28       55.00      5.86 o 
 -13   7   9        2.76       -4.01      4.20 o 
 -12   7   9      499.31      489.27     14.56 o 
 -11   7   9       70.09       77.28      7.33 o 
 -10   7   9      221.33      236.13      9.57 o 
  -9   7   9       87.36       98.77      6.45 o 
  -8   7   9     1946.16     1913.88     31.36 o 
  -7   7   9      139.35      229.88     15.24 o 
  -6   7   9      192.08      198.72      6.84 o 
  -5   7   9      320.20      329.43     12.02 o 
  -4   7   9       17.86       30.58      6.25 o 
  -3   7   9       41.45       48.75      6.06 o 
  -2   7   9     1714.83     1554.55     27.36 o 
  -1   7   9      315.10      462.99     15.63 o 
   0   7   9       14.81       16.51      5.28 o 
   1   7   9      474.13      485.26     14.65 o 
   2   7   9      118.92      122.61      9.48 o 
   3   7   9      360.56      366.36     15.05 o 
   4   7   9        3.07        2.44      5.86 o 
   5   7   9      976.80      941.99     20.71 o 
   6   7   9       11.55       24.82      6.15 o 
   7   7   9      189.00      225.78     11.53 o 
   8   7   9       15.71        8.79      6.15 o 
   9   7   9       22.49       33.02      7.03 o 
  10   7   9       18.51       58.52      7.91 o 
  11   7   9      538.75      556.77     19.73 o 
  12   7   9      661.66      613.63     19.34 o 
  13   7   9        3.54       -0.88      6.74 o 
  14   7   9       30.32       23.45      8.21 o 
  15   7   9      139.26      153.09     12.41 o 
  16   7   9       16.93       27.55      9.09 o 
  17   7   9        2.77       -1.47      8.21 o 
  18   7   9      104.20       73.66     11.24 o 
  19   7   9       14.90        9.97     11.63 o 
  20   7   9        4.42        4.01     14.07 o 
  21   7   9       49.66       42.30     18.66 o 
  22   7   9       52.96       44.84     14.36 o 
  23   7   9       25.31       23.64     13.48 o 
  24   7   9        2.80       -6.25     14.46 o 
 -31   8   9       18.10       37.42     32.14 o 
 -30   8   9        3.41        0.00     12.80 o 
 -29   8   9       67.16       77.86     13.87 o 
 -28   8   9      162.65      164.62     15.44 o 
 -27   8   9       16.58       35.37     10.36 o 
 -26   8   9       24.13       23.84      8.89 o 
 -25   8   9        4.78       21.98      8.60 o 
 -24   8   9      114.80      124.37     11.53 o 
 -23   8   9       84.84       92.71     10.45 o 
 -22   8   9       33.09       30.19      7.72 o 
 -21   8   9      704.60      647.05     19.83 o 
 -20   8   9       22.05       49.53      8.11 o 
 -19   8   9       13.72       20.61      7.03 o 
 -18   8   9       35.09       40.06      7.52 o 
 -17   8   9       95.03       99.16      7.62 o 
 -16   8   9      461.74      431.14     14.46 o 
 -15   8   9        1.91        8.89      5.37 o 
 -14   8   9      836.50      794.37     17.68 o 
 -13   8   9        1.05        5.08      4.79 o 
 -12   8   9      338.90      336.37     11.43 o 
 -11   8   9        0.09       -4.20      4.40 o 
 -10   8   9        6.24        4.98      4.30 o 
  -9   8   9      358.80      362.55     13.48 o 
  -8   8   9      128.91      149.38      8.89 o 
  -7   8   9       40.81       30.09      6.25 o 
  -6   8   9      339.94      331.49     13.19 o 
  -5   8   9      279.25      302.57     13.38 o 
  -4   8   9      176.99      229.10     10.94 o 
  -3   8   9        0.33       15.24      5.47 o 
  -2   8   9        3.30        8.79      5.37 o 
  -1   8   9      720.73      835.80     19.54 o 
   0   8   9      629.27      577.39     27.75 o 
   1   8   9        1.91        0.98      5.86 o 
   2   8   9        2.70       -2.64      5.86 o 
   3   8   9       11.32       14.36      6.94 o 
   4   8   9      148.38      155.63     11.14 o 
   5   8   9       33.73       77.38      9.87 o 
   6   8   9       65.41       60.77     10.75 o 
   7   8   9       28.48       26.57      6.55 o 
   8   8   9       36.45       35.76      9.97 o 
   9   8   9       73.90       71.42      8.70 o 
  10   8   9      129.33       91.25     10.94 o 
  11   8   9      348.05      337.93     15.92 o 
  12   8   9       30.91       55.20      8.79 o 
  13   8   9       34.91       33.51     10.45 o 
  14   8   9      119.10      116.85     14.26 o 
  15   8   9      360.47      372.81     18.07 o 
  16   8   9      111.76       94.38     11.53 o 
  17   8   9      141.89      161.20     13.78 o 
  18   8   9      272.40      240.63     16.12 o 
  19   8   9       57.31       71.22     21.20 o 
  20   8   9      120.56      130.52     18.66 o 
  21   8   9        0.66       -5.57     12.80 o 
  22   8   9       60.01       69.76     18.46 o 
 -29   9   9        8.03       10.45     30.68 o 
 -28   9   9       91.48      104.93     18.46 o 
 -27   9   9       52.22       56.37     12.51 o 
 -26   9   9      182.22      159.34     13.68 o 
 -25   9   9      291.32      315.85     17.19 o 
 -24   9   9       29.22       23.45      8.60 o 
 -23   9   9       36.09       27.16      8.79 o 
 -22   9   9        6.75        1.76      8.30 o 
 -21   9   9      138.53      148.60     11.53 o 
 -20   9   9        0.34       -3.71      8.70 o 
 -19   9   9       93.34       87.24      9.28 o 
 -18   9   9        0.56       11.43      6.74 o 
 -17   9   9        1.19       14.85      5.76 o 
 -16   9   9      341.30      325.23     13.68 o 
 -15   9   9        4.39        7.72      5.47 o 
 -14   9   9       58.23       77.18      8.30 o 
 -13   9   9        8.03       15.34      5.28 o 
 -12   9   9      141.84      155.92     10.75 o 
 -11   9   9        7.93       15.05      6.45 o 
 -10   9   9       18.66        9.77      5.96 o 
  -9   9   9       40.10       45.14      6.74 o 
  -8   9   9        5.44       12.02      5.47 o 
  -7   9   9      145.52      154.46      9.97 o 
  -6   9   9       43.94       53.34      7.33 o 
  -5   9   9      109.98      106.39      8.79 o 
  -4   9   9        6.38        4.49      6.15 o 
  -3   9   9       35.58       24.82      6.84 o 
  -2   9   9        4.86        6.74      5.86 o 
  -1   9   9       60.59       76.11      8.11 o 
   0   9   9      253.02      264.27     13.87 o 
   1   9   9        4.30        5.28      6.55 o 
   2   9   9      412.20      452.14     17.78 o 
   3   9   9       29.75       16.80      7.33 o 
   4   9   9       91.86       57.15      8.70 o 
   5   9   9     1034.70      908.87     24.62 o 
   6   9   9      128.65      103.75     10.84 o 
   7   9   9       60.94       59.99      9.87 o 
   8   9   9      135.77      144.40     12.51 o 
   9   9   9      256.06      233.30     15.63 o 
  10   9   9       40.95       50.61      8.30 o 
  11   9   9        2.00        7.91      7.33 o 
  12   9   9       96.71       91.25     10.65 o 
  13   9   9        8.59        0.98      7.91 o 
  14   9   9       12.06       -0.20      7.82 o 
  15   9   9       10.28       14.65      9.97 o 
  16   9   9      137.08      127.89     12.99 o 
  17   9   9        0.10        1.37     11.14 o 
  18   9   9       30.75       12.90     10.26 o 
  19   9   9       95.68      101.70     14.65 o 
  20   9   9        1.21        3.81     14.46 o 
 -26  10   9       38.16       57.64     13.19 o 
 -25  10   9       22.92       36.44     10.94 o 
 -24  10   9        8.60        5.86      9.67 o 
 -23  10   9      153.94      191.88     13.58 o 
 -22  10   9        8.41       24.72      8.40 o 
 -21  10   9       51.10       39.18      8.70 o 
 -20  10   9      110.79      126.81     10.94 o 
 -19  10   9       73.42       56.08     10.06 o 
 -18  10   9       67.40       70.05      8.89 o 
 -17  10   9      126.11      127.30      9.38 o 
 -16  10   9       10.31       25.30      8.30 o 
 -15  10   9      212.63      196.96     13.09 o 
 -14  10   9      152.66      163.74     12.02 o 
 -13  10   9      180.18      183.87     12.60 o 
 -12  10   9      955.74      978.53     23.84 o 
 -11  10   9       20.14       26.96      7.42 o 
 -10  10   9      257.03      263.68     13.48 o 
  -9  10   9      228.33      249.13     13.68 o 
  -8  10   9       46.88       58.23      8.11 o 
  -7  10   9        0.01       -0.39      5.96 o 
  -6  10   9       10.87        3.61      6.45 o 
  -5  10   9       34.34       37.71      8.30 o 
  -4  10   9       31.78       14.46      6.94 o 
  -3  10   9        9.26        8.89      6.64 o 
  -2  10   9       53.71       27.65      9.67 o 
  -1  10   9      182.34      154.65     12.70 o 
   0  10   9        4.11       -2.15      7.52 o 
   1  10   9      147.75      163.15     15.34 o 
   2  10   9        1.13        0.59      7.33 o 
   3  10   9       60.73      103.85     10.84 o 
   4  10   9       55.92       54.81      9.48 o 
   5  10   9      129.41      126.13     11.92 o 
   6  10   9       62.95       78.26     10.75 o 
   7  10   9      218.23      235.64     15.44 o 
   8  10   9        0.63       10.55      8.70 o 
   9  10   9       79.58       84.12     12.60 o 
  10  10   9      134.41       97.70     12.60 o 
  11  10   9       11.85       15.24      9.97 o 
  12  10   9       88.57       78.06     12.51 o 
  13  10   9       22.94        7.52     10.16 o 
  14  10   9      103.87       99.26     11.82 o 
  15  10   9        1.22        0.39      9.38 o 
  16  10   9       75.54       79.82     11.92 o 
  17  10   9       82.60      106.10     14.75 o 
 -23  11   9        5.62        0.78      9.48 o 
 -22  11   9        6.20        3.22      8.60 o 
 -21  11   9      241.39      268.96     21.98 o 
 -20  11   9       14.95       26.57     13.29 o 
 -19  11   9        4.89        3.42     13.19 o 
 -18  11   9       51.06       83.34     12.99 o 
 -17  11   9       91.67       98.09     11.63 o 
 -16  11   9       11.82       23.15     10.65 o 
 -15  11   9       48.42       53.15     10.55 o 
 -14  11   9       89.99       97.50     10.55 o 
 -13  11   9       40.64       37.91      8.89 o 
 -12  11   9       21.08       13.48      7.82 o 
 -11  11   9        8.00       23.06      7.72 o 
 -10  11   9       52.90       40.45      8.30 o 
  -9  11   9       23.61       28.63      7.52 o 
  -8  11   9        0.76        8.40      6.64 o 
  -7  11   9       16.17       24.62      7.42 o 
  -6  11   9        2.07       12.90      6.94 o 
  -5  11   9       27.50       29.50      7.72 o 
  -4  11   9        9.52        9.28      7.42 o 
  -3  11   9      374.73      415.21     18.17 o 
  -2  11   9      133.28      152.11     12.51 o 
  -1  11   9      196.25      213.37     17.68 o 
   0  11   9       15.66       18.27     11.04 o 
   1  11   9        0.77       -1.76      8.21 o 
   2  11   9      185.87      208.88     19.64 o 
   3  11   9      136.54      144.01     20.13 o 
   4  11   9       45.18       55.88     10.84 o 
   5  11   9      154.75      233.59     15.63 o 
   6  11   9       30.46       54.71     10.55 o 
   7  11   9       72.99       59.89     11.04 o 
   8  11   9        0.00       12.41      9.57 o 
   9  11   9        6.63       24.33     10.26 o 
  10  11   9        0.57       -0.20     10.26 o 
  11  11   9        1.59       -0.29     10.36 o 
  12  11   9        0.00        3.42     12.11 o 
  13  11   9        0.17       14.07     18.95 o 
  14  11   9       35.61       28.23     15.53 o 
 -19  12   9        3.15        8.11     13.09 o 
 -18  12   9        0.70        3.91     11.82 o 
 -17  12   9        0.01        2.93     11.82 o 
 -16  12   9        3.44       29.21     23.94 o 
 -15  12   9       23.79       13.48     13.29 o 
 -14  12   9      216.81      190.12     15.53 o 
 -13  12   9      338.01      326.11     16.22 o 
 -12  12   9      413.73      374.08     17.29 o 
 -11  12   9      237.74      264.17     17.98 o 
 -10  12   9        6.59       11.63      8.21 o 
  -9  12   9      166.13      176.34     15.73 o 
  -8  12   9       64.56       60.96      9.18 o 
  -7  12   9        0.35        1.07      7.42 o 
  -6  12   9        4.65        3.91      7.23 o 
  -5  12   9        2.86       -1.47      7.52 o 
  -4  12   9        2.22        1.17     10.16 o 
  -3  12   9       21.12       21.40      9.18 o 
  -2  12   9       38.22       39.66      9.87 o 
  -1  12   9       28.13       38.10      9.67 o 
   0  12   9        1.68        9.48      8.70 o 
   1  12   9       19.08       12.90      9.18 o 
   2  12   9      117.12      133.75     13.09 o 
   3  12   9       13.11       22.18     10.36 o 
   4  12   9        0.46        2.83     10.36 o 
   5  12   9       18.13       32.63     12.90 o 
   6  12   9        0.04        0.10     12.41 o 
   7  12   9      100.07       91.54     16.22 o 
   8  12   9        2.16        0.39     12.51 o 
   9  12   9       42.75       44.65     13.97 o 
  10  12   9      130.84       94.77     17.00 o 
 -12  13   9       31.93       29.70     22.57 o 
 -11  13   9       18.98       -8.40     10.26 o 
 -10  13   9       11.12       25.11     11.53 o 
  -9  13   9       38.60       37.12     11.92 o 
  -8  13   9       19.39        2.34     11.14 o 
  -7  13   9       11.58        1.27     11.14 o 
  -6  13   9       17.10        1.17     16.51 o 
  -5  13   9        7.02       13.97     18.46 o 
  -4  13   9        8.92       13.48     11.04 o 
  -3  13   9      111.17      104.93     18.46 o 
  -2  13   9       30.51       24.23     11.53 o 
  -1  13   9        1.10       -1.07     12.31 o 
   0  13   9        4.66       -5.76     12.31 o 
   1  13   9        0.98        0.39     12.41 o 
   2  13   9       62.97       35.95     14.36 o 
   3  13   9      128.82      145.67     19.05 o 
 -38   0  10      170.95      198.42     72.78 o 
 -37   0  10        0.49        7.42     16.51 o 
 -36   0  10       40.76       53.83     19.54 o 
 -35   0  10        9.67      -10.75     13.19 o 
 -34   0  10      227.52      274.14     18.07 o 
 -33   0  10       26.62       24.23     10.94 o 
 -32   0  10       98.69      128.08     14.07 o 
 -31   0  10     1033.52     1035.29     27.75 o 
 -30   0  10       14.52       44.06      9.28 o 
 -29   0  10      458.27      545.34     20.13 o 
 -28   0  10       22.68       33.80      8.70 o 
 -27   0  10      156.14      190.41     12.80 o 
 -26   0  10     1838.15     1879.59     34.49 o 
 -25   0  10      222.64      286.45     13.38 o 
 -24   0  10     1471.67     1454.61     28.23 o 
 -23   0  10    10217.26     9558.47    124.47 o 
 -22   0  10      841.81      994.26     21.69 o 
 -21   0  10     3107.10     3011.31     45.53 o 
 -20   0  10     5206.68     4867.36     63.41 o 
 -19   0  10     2461.73     2255.23     36.54 o 
 -18   0  10     5559.57     4897.64     74.93 o 
 -17   0  10       32.47       65.36      7.13 o 
 -15   0  10       50.37      133.26     12.51 o 
 -14   0  10     2788.47     2947.91     42.30 o 
 -13   0  10     1092.15     1141.49     71.90 o 
 -12   0  10    12374.60    12512.63    145.18 o 
 -11   0  10    10284.20    11518.76    127.01 o 
 -10   0  10        5.45        7.42      3.52 o 
  -9   0  10    30433.87    31726.97    487.41 o 
  -8   0  10    24223.09    26243.63    403.78 o 
  -7   0  10     5095.42     5139.15     75.32 o 
  -6   0  10      552.92      526.49     14.56 o 
  -5   0  10      148.57      133.26     10.06 o 
  -4   0  10     5167.58     5103.20     83.14 o 
  -3   0  10      162.97      182.60     16.41 o 
  -2   0  10      521.61      649.49     31.95 o 
  -1   0  10      569.51      605.72     30.97 o 
   0   0  10      413.94      481.55     13.97 o 
   1   0  10     6715.89     7889.51    159.05 o 
   2   0  10     1156.58     1931.17    170.38 o 
   3   0  10    10191.41    10858.42    175.27 o 
   4   0  10      857.66     1201.87     21.40 o 
   5   0  10     3835.94     3787.02     53.34 o 
   6   0  10     7568.63     7327.75     89.00 o 
   7   0  10      968.61      831.11     15.24 o 
   8   0  10      434.45      750.31     18.37 o 
  11   0  10     3473.48     3698.12     50.51 o 
  12   0  10      238.10      312.43     11.82 o 
  13   0  10      764.40     1534.23     26.57 o 
  14   0  10     1195.34     1232.06     23.45 o 
  15   0  10      298.04      275.90     12.90 o 
  16   0  10     2164.32     2086.71     36.64 o 
  17   0  10     1403.62     1370.00     34.98 o 
  18   0  10       20.02       10.65      7.52 o 
  19   0  10      584.40      593.31     32.73 o 
  20   0  10      507.66      516.52     25.01 o 
  21   0  10       97.79      140.98     14.85 o 
  22   0  10       20.55       21.49     11.24 o 
  23   0  10        3.08       -8.21      9.87 o 
  24   0  10      116.86      138.83     16.12 o 
  25   0  10      138.91      160.81     16.80 o 
  26   0  10      677.58      646.95     29.41 o 
  27   0  10      331.91      349.27     26.09 o 
  28   0  10      122.28       56.18     29.50 o 
 -38   1  10       11.32        4.49     13.29 o 
 -37   1  10        2.06       15.24      9.97 o 
 -36   1  10        1.59       -8.70      8.70 o 
 -35   1  10       52.03       33.61     10.36 o 
 -34   1  10        1.47       -7.91      7.91 o 
 -33   1  10      221.37      234.47     14.17 o 
 -32   1  10       41.53       27.55      8.50 o 
 -31   1  10       94.64      109.62     10.45 o 
 -30   1  10       11.56        7.72      5.76 o 
 -29   1  10        0.69        0.78      5.28 o 
 -28   1  10      201.84      216.69      9.57 o 
 -27   1  10      211.59      202.82     10.26 o 
 -26   1  10      433.69      443.74     12.41 o 
 -25   1  10     1025.65     1051.32     17.98 o 
 -24   1  10       19.18       13.87      4.79 o 
 -23   1  10       88.24      116.45      6.64 o 
 -22   1  10      889.68      933.20     14.46 o 
 -21   1  10       36.48       45.04      4.59 o 
 -20   1  10     4381.80     4292.31     39.96 o 
 -19   1  10     3154.84     2843.27     29.31 o 
 -18   1  10      130.97      112.06      5.18 o 
 -17   1  10       45.78       54.61      4.01 o 
 -16   1  10      455.53      427.42      8.11 o 
 -15   1  10      327.79      313.70      6.94 o 
 -14   1  10       80.25       45.43     12.80 o 
 -13   1  10        8.34       32.24      8.30 o 
 -12   1  10      102.62      123.59      9.18 o 
 -11   1  10      513.88      534.11      8.70 o 
 -10   1  10      135.17      132.67      7.91 o 
  -9   1  10      878.39     1199.33     35.66 o 
  -8   1  10       98.00      133.26      9.87 o 
  -7   1  10     1575.72     1624.99     20.61 o 
  -6   1  10      742.28      861.10     12.51 o 
  -5   1  10      478.37      455.76      7.82 o 
  -4   1  10      986.46      776.40     11.43 o 
  -3   1  10      179.84      257.43      8.60 o 
  -2   1  10     1313.84     1399.21     17.39 o 
  -1   1  10     4024.93     4379.65     43.48 o 
   0   1  10     3829.04     3677.70     37.32 o 
   1   1  10      405.91      346.14      9.38 o 
   2   1  10     1751.98     1828.79     21.10 o 
   3   1  10     1490.75     1490.46     17.39 o 
   4   1  10     6523.25     6484.04     60.57 o 
   5   1  10       58.00       76.69      4.20 o 
   6   1  10       28.86       51.97      3.71 o 
   7   1  10      199.39      244.24      6.64 o 
   8   1  10        5.94        7.72      2.44 o 
   9   1  10     1098.07     1196.10     15.14 o 
  10   1  10     1621.83     1729.53     19.64 o 
  11   1  10      624.45      537.92     10.06 o 
  12   1  10     1523.31     1585.52     18.95 o 
  13   1  10      395.15      383.75      9.77 o 
  14   1  10       33.96       31.26      5.47 o 
  15   1  10      423.29      524.24     12.80 o 
  16   1  10      100.61      134.72      7.62 o 
  17   1  10        6.33       19.05      5.37 o 
  18   1  10       20.81       28.04      5.86 o 
  19   1  10       64.59       57.05      6.94 o 
  20   1  10        3.36        1.76      6.15 o 
  21   1  10       66.04       63.11      8.40 o 
  22   1  10       27.05        0.98      7.03 o 
  23   1  10        9.43       26.38      7.91 o 
  24   1  10        7.64       -2.74      8.40 o 
  25   1  10       16.75       10.75     10.16 o 
  26   1  10        6.60       -1.76     10.06 o 
  27   1  10       37.72       29.31     12.60 o 
  28   1  10       45.57       29.02     14.46 o 
 -37   2  10        4.07       24.91     10.65 o 
 -36   2  10       97.23      106.29     12.31 o 
 -35   2  10      111.34      113.52     12.31 o 
 -34   2  10        3.41        6.94      8.01 o 
 -33   2  10      158.83      170.48     11.53 o 
 -32   2  10       48.44       46.11      8.21 o 
 -31   2  10       58.86       60.38      8.79 o 
 -30   2  10       48.18       59.60      8.30 o 
 -29   2  10       19.09       23.54      7.23 o 
 -28   2  10      169.46      200.86     11.33 o 
 -27   2  10       50.31       89.10      8.21 o 
 -26   2  10      996.40     1089.32     21.10 o 
 -25   2  10      121.28      107.56      7.62 o 
 -24   2  10      268.66      270.33      9.87 o 
 -23   2  10      931.36      872.92     15.63 o 
 -22   2  10      446.28      376.91     10.84 o 
 -21   2  10      538.51      590.58     12.31 o 
 -20   2  10      345.81      342.33     10.45 o 
 -19   2  10     7282.11     6696.44     69.85 o 
 -18   2  10      581.21      478.13      9.48 o 
 -17   2  10       26.45       54.03      3.91 o 
 -16   2  10      338.38      330.61      8.99 o 
 -15   2  10      619.69      685.83      9.18 o 
 -14   2  10     1519.32     1508.34     16.32 o 
 -13   2  10       61.90       47.97      7.91 o 
 -12   2  10       65.73       40.35      4.49 o 
 -11   2  10      487.83      438.56      8.40 o 
 -10   2  10      138.36      124.37      4.69 o 
  -9   2  10      985.48     1363.26     59.11 o 
  -8   2  10     7428.17     8247.57     81.67 o 
  -7   2  10      192.97      201.16      5.96 o 
  -6   2  10     1172.30     1358.48     19.34 o 
  -5   2  10     1395.93     1491.64     20.22 o 
  -4   2  10     2020.15     2183.92     25.89 o 
  -3   2  10      233.05      254.89      7.13 o 
  -2   2  10     1577.17     2150.21     71.71 o 
  -1   2  10     5330.20     5388.28     49.92 o 
   0   2  10       69.89      118.60      4.01 o 
   1   2  10      538.91      491.12      8.70 o 
   2   2  10      742.29      731.85     10.75 o 
   3   2  10     2254.91     2504.56     26.57 o 
   4   2  10      806.06      932.22     13.09 o 
   5   2  10      151.15      154.17      7.13 o 
   6   2  10      134.41      159.64      5.28 o 
   7   2  10      471.16      427.42      8.89 o 
   8   2  10      226.70      226.85      6.64 o 
   9   2  10      399.76      794.28     30.09 o 
  10   2  10       29.68       31.65      3.81 o 
  11   2  10     1094.49     1124.10     15.24 o 
  12   2  10      118.88      127.98      6.35 o 
  13   2  10       22.09       71.22      5.57 o 
  14   2  10      418.39      436.12     11.14 o 
  15   2  10       15.38       20.03      4.88 o 
  16   2  10      689.64      755.88     14.36 o 
  17   2  10      560.26      548.47     13.19 o 
  18   2  10      731.30      704.98     14.46 o 
  19   2  10       44.87       39.86      7.13 o 
  20   2  10       26.16       19.05      6.74 o 
  21   2  10       92.30       72.69      8.89 o 
  22   2  10       92.25      114.40     10.55 o 
  23   2  10      300.38      318.98     24.13 o 
  24   2  10        3.34       -2.83      9.28 o 
  25   2  10       29.76       33.02     12.11 o 
  26   2  10       52.17       72.98     15.92 o 
  27   2  10      147.11      133.55     20.22 o 
 -37   3  10       62.43       70.44     13.29 o 
 -36   3  10        1.87        4.01      9.38 o 
 -35   3  10       31.10       38.10     10.06 o 
 -34   3  10       83.42      102.68     10.65 o 
 -33   3  10        0.01       11.72      7.82 o 
 -32   3  10       89.92      112.64     10.45 o 
 -31   3  10       90.74      117.82      9.67 o 
 -30   3  10      434.99      489.17     15.63 o 
 -29   3  10        8.94       10.26      6.74 o 
 -28   3  10       85.07       67.41      8.70 o 
 -27   3  10      754.33      800.53     18.46 o 
 -26   3  10       38.57       53.05      7.42 o 
 -25   3  10      787.22      863.54     19.44 o 
 -24   3  10        3.42       70.93      7.82 o 
 -23   3  10      506.12      463.47     20.42 o 
 -22   3  10     2875.94     2826.86     39.57 o 
 -21   3  10      241.79      307.55     10.55 o 
 -20   3  10     6195.42     5761.48     61.94 o 
 -19   3  10     3540.36     3532.82     40.64 o 
 -18   3  10     1187.48     1225.80     18.46 o 
 -17   3  10       10.85       13.97      3.71 o 
 -16   3  10      371.09      371.93      9.77 o 
 -15   3  10      142.46      176.83      7.52 o 
 -14   3  10     2829.31     2991.97     37.12 o 
 -13   3  10     3082.08     3190.58     38.79 o 
 -12   3  10     2281.76     2501.24     29.50 o 
 -11   3  10      673.73      952.84     26.87 o 
 -10   3  10      234.76      244.24      7.62 o 
  -9   3  10      596.97      644.90     10.75 o 
  -8   3  10      123.39      170.58      8.11 o 
  -7   3  10      122.97      158.37     10.45 o 
  -6   3  10     3076.85     3614.49     43.48 o 
  -5   3  10        0.36       -1.56      2.44 o 
  -4   3  10     4581.47     5195.13     60.08 o 
  -3   3  10      691.47      784.31     14.46 o 
  -2   3  10     1292.33     1435.56     22.18 o 
  -1   3  10        7.84       30.87      5.57 o 
   0   3  10       50.47       67.51      5.28 o 
   1   3  10     3493.07     3223.80     38.59 o 
   2   3  10      749.21     1090.69     18.07 o 
   3   3  10      337.26      527.56      9.67 o 
   4   3  10     1811.55     2011.09     24.62 o 
   5   3  10      280.86      300.71      8.30 o 
   6   3  10      340.53      265.64      7.82 o 
   7   3  10      195.57      181.81      9.28 o 
   8   3  10      778.02      784.99     13.19 o 
   9   3  10     5725.17     5426.77     53.93 o 
  10   3  10      494.41      890.31     16.22 o 
  11   3  10      151.62      163.94      7.72 o 
  12   3  10      533.72      793.40     16.51 o 
  13   3  10      551.11      482.23     12.02 o 
  14   3  10     1324.98     1268.79     20.42 o 
  15   3  10     1346.03     1379.48     22.96 o 
  16   3  10      430.16      399.09     13.58 o 
  17   3  10      154.64      203.21     10.36 o 
  18   3  10        3.25        3.61      6.06 o 
  19   3  10       65.49       72.39      8.11 o 
  20   3  10      119.11      129.94      9.67 o 
  21   3  10        1.01        8.40      7.13 o 
  22   3  10        9.01       11.53      7.72 o 
  23   3  10       80.58       86.75      9.77 o 
  24   3  10      203.32      189.53     12.41 o 
  25   3  10        2.68       -8.40      8.40 o 
  26   3  10        1.24       -5.57      9.57 o 
  27   3  10       11.26        8.21     17.10 o 
 -36   4  10      145.01      124.86     21.69 o 
 -35   4  10       15.92        8.30     11.63 o 
 -34   4  10        0.95       -0.78      9.87 o 
 -33   4  10       15.91       37.42     10.55 o 
 -32   4  10       17.09       15.14      7.82 o 
 -31   4  10      210.97      249.22     12.99 o 
 -30   4  10      338.53      363.63     17.39 o 
 -29   4  10      134.05      155.53     10.84 o 
 -28   4  10       68.88       75.42      7.62 o 
 -27   4  10       27.52       36.15      6.45 o 
 -26   4  10      157.61      185.23      9.57 o 
 -25   4  10      255.01      256.94     10.55 o 
 -24   4  10       19.36       20.91      5.67 o 
 -23   4  10        0.52       88.81     13.29 o 
 -22   4  10       79.16       52.37      5.86 o 
 -21   4  10     1773.86     1750.34     24.72 o 
 -20   4  10     2993.91     3012.19     41.81 o 
 -19   4  10        0.90        8.60      5.18 o 
 -18   4  10      545.89      929.00     19.34 o 
 -17   4  10       73.34       94.96      5.28 o 
 -16   4  10      230.83      246.98      7.52 o 
 -15   4  10      139.86      147.13      8.79 o 
 -14   4  10        1.83       10.65      7.42 o 
 -13   4  10      456.69      526.20     18.76 o 
 -12   4  10      267.43      321.72     14.75 o 
 -11   4  10      136.29      112.84     42.21 o 
 -10   4  10        3.66        9.67      5.76 o 
  -9   4  10      297.64      253.23      8.79 o 
  -8   4  10      213.65      275.90     10.36 o 
  -7   4  10        6.27        3.91      2.34 o 
  -6   4  10     1716.66     1634.57     27.45 o 
  -5   4  10       10.43       18.95      3.52 o 
  -4   4  10      263.99      302.08     17.59 o 
  -3   4  10        8.88        2.64      3.42 o 
  -2   4  10     1014.40     1014.58     20.81 o 
  -1   4  10      208.52      178.00      9.18 o 
   0   4  10     3568.13     3681.61     50.41 o 
   1   4  10      638.54      596.73     19.73 o 
   2   4  10      141.82      215.91     11.33 o 
   3   4  10      808.96      863.15     23.25 o 
   4   4  10     1364.06     1421.98     35.85 o 
   5   4  10      224.73      218.45      9.97 o 
   6   4  10     1249.57     1216.33     20.13 o 
   7   4  10      323.27      298.85     12.60 o 
   8   4  10     4781.36     4478.43     54.03 o 
   9   4  10      301.14      247.56     10.65 o 
  10   4  10     1446.25     1565.01     25.30 o 
  11   4  10      360.29      439.83     13.29 o 
  12   4  10        8.73       -0.20      5.08 o 
  13   4  10     1991.88     1966.93     32.92 o 
  14   4  10       10.61       14.17      5.57 o 
  15   4  10        4.62       15.44      6.35 o 
  16   4  10      181.28      167.55     10.55 o 
  17   4  10      102.05      102.39     11.14 o 
  18   4  10      644.70      617.93     18.07 o 
  19   4  10      585.84      602.99     18.76 o 
  20   4  10       37.24       45.82      8.40 o 
  21   4  10        0.23       20.81      7.82 o 
  22   4  10        6.60       -1.86      7.62 o 
  23   4  10      654.96      603.18     18.37 o 
  24   4  10       28.57       16.61      8.89 o 
  25   4  10       15.57       -3.42      8.50 o 
  26   4  10       59.33       55.69     10.84 o 
 -35   5  10       26.23        6.55     16.80 o 
 -34   5  10        2.79        6.06      9.97 o 
 -33   5  10       12.42       13.29      9.18 o 
 -32   5  10      244.21      211.90     13.19 o 
 -31   5  10       41.80       19.54      8.11 o 
 -30   5  10      526.13      564.30     18.27 o 
 -29   5  10        3.47        4.30      8.79 o 
 -28   5  10        1.15        4.98      6.55 o 
 -27   5  10      129.90      168.72     10.36 o 
 -26   5  10      146.34      140.29      9.48 o 
 -25   5  10      376.45      352.29     15.44 o 
 -24   5  10        0.99       -4.59      5.28 o 
 -23   5  10      200.58      192.76      9.18 o 
 -22   5  10        6.81       -0.10      4.40 o 
 -21   5  10        2.05        1.66      4.49 o 
 -20   5  10      208.47      187.58      8.30 o 
 -19   5  10     2356.93     2364.66     32.14 o 
 -18   5  10      945.63      942.68     16.12 o 
 -17   5  10     1168.94     1204.60     19.15 o 
 -16   5  10     1452.55     1736.66     22.67 o 
 -15   5  10     3404.96     3253.79     38.59 o 
 -14   5  10      143.28      184.55      8.79 o 
 -13   5  10     1615.51     1577.61     21.49 o 
 -12   5  10      126.69      119.39      8.79 o 
 -11   5  10       27.99       29.11      4.40 o 
 -10   5  10       11.92       12.80      4.40 o 
  -9   5  10      581.69      738.49     19.73 o 
  -8   5  10      251.09      187.38      7.33 o 
  -7   5  10      234.86      196.18     10.84 o 
  -6   5  10      145.18      115.87     10.65 o 
  -5   5  10      974.31      877.81     43.57 o 
  -4   5  10      841.57      575.43     31.65 o 
  -3   5  10      750.74      688.86     39.47 o 
  -2   5  10       40.56       13.19      6.35 o 
  -1   5  10     1779.63     1597.93     45.72 o 
   0   5  10      635.49      591.85     22.76 o 
   1   5  10        0.81        1.95      2.64 o 
   2   5  10        1.85       -1.76      2.93 o 
   3   5  10       78.19       96.82     10.45 o 
   4   5  10       70.17       91.93      6.64 o 
   5   5  10       14.76      110.30     33.61 o 
   6   5  10     4628.25     4356.50     55.98 o 
   7   5  10      314.17      380.43     12.80 o 
   8   5  10      280.58      242.78     10.65 o 
   9   5  10     1679.99     1783.55     29.31 o 
  10   5  10      152.67      152.31      9.28 o 
  11   5  10        0.17       -4.88      4.88 o 
  12   5  10       13.98        9.97      6.06 o 
  13   5  10      171.41      177.71     10.55 o 
  14   5  10        9.48       12.41      5.96 o 
  15   5  10      343.34      377.50     14.07 o 
  16   5  10      136.19      135.70     10.45 o 
  17   5  10      646.10      653.01     19.64 o 
  18   5  10       98.71       94.38     11.82 o 
  19   5  10        6.83       -2.54      6.94 o 
  20   5  10       30.66       51.88      8.89 o 
  21   5  10        4.02       -3.13      7.62 o 
  22   5  10      107.20      137.07     11.43 o 
  23   5  10       14.00        4.40      8.89 o 
  24   5  10       54.64       43.96     10.26 o 
  25   5  10        0.14        0.98      8.99 o 
 -34   6  10       49.18       17.78     15.63 o 
 -33   6  10      203.46      218.45     24.23 o 
 -32   6  10       78.85       69.46     12.11 o 
 -31   6  10      330.67      364.41     18.37 o 
 -30   6  10       16.91       16.22      9.09 o 
 -29   6  10        6.37        1.66      8.11 o 
 -28   6  10      100.28      117.53     11.33 o 
 -27   6  10       87.39       93.11     10.36 o 
 -26   6  10      161.45      186.99     12.60 o 
 -25   6  10       17.06       27.55      8.40 o 
 -24   6  10        1.94        2.15      6.45 o 
 -23   6  10      598.24      598.00     18.27 o 
 -22   6  10       39.85       34.19      7.03 o 
 -21   6  10       41.09       29.90      6.45 o 
 -20   6  10        9.03        8.11      5.76 o 
 -19   6  10     1463.75     1378.31     25.30 o 
 -18   6  10      504.22      757.83     16.32 o 
 -17   6  10      218.01      225.29     10.06 o 
 -16   6  10      846.55      797.21     16.61 o 
 -15   6  10      175.22      164.52      8.21 o 
 -14   6  10      784.76      814.79     16.80 o 
 -13   6  10      921.83     1184.38     21.59 o 
 -12   6  10      158.82      164.23      8.21 o 
 -11   6  10      202.07      250.59     14.17 o 
 -10   6  10      364.65      359.33     10.84 o 
  -9   6  10     1171.57     1264.30     20.52 o 
  -8   6  10     1031.64      926.85     22.37 o 
  -7   6  10      575.60      567.33     12.70 o 
  -6   6  10      195.23      161.88      7.62 o 
  -5   6  10        0.07       -3.22      3.42 o 
  -4   6  10      137.78      154.46      7.33 o 
  -3   6  10      425.98      518.09     10.65 o 
  -2   6  10        9.67       22.76      4.88 o 
  -1   6  10     1781.49     1656.65     32.73 o 
   0   6  10      204.32      221.87      7.62 o 
   1   6  10      986.97      917.86     15.34 o 
   2   6  10       12.74       13.38      3.81 o 
   3   6  10     4458.99     4328.46     50.51 o 
   4   6  10       73.63      112.74      6.64 o 
   5   6  10      117.31       89.49      7.03 o 
   6   6  10      165.39      188.65      8.70 o 
   7   6  10      296.90      295.04     10.75 o 
   8   6  10     3583.20     3385.88     46.31 o 
   9   6  10       81.47       99.36     12.21 o 
  10   6  10       17.49        8.99      5.18 o 
  11   6  10      128.50      122.90      8.60 o 
  12   6  10        5.40        8.21      5.47 o 
  13   6  10      671.23      697.07     17.78 o 
  14   6  10       46.01       31.56      6.84 o 
  15   6  10      112.02      131.11      9.97 o 
  16   6  10       13.42       14.75      6.84 o 
  17   6  10        6.61        4.69      7.72 o 
  18   6  10      146.58      113.23     11.04 o 
  19   6  10       53.66       49.73      9.48 o 
  20   6  10       12.14        6.06      7.91 o 
  21   6  10       88.97      101.41     12.99 o 
  22   6  10       58.25       53.54     10.36 o 
  23   6  10      118.72      115.67     14.85 o 
  24   6  10        0.18        2.93      8.89 o 
 -33   7  10        0.93      -13.19     13.19 o 
 -32   7  10        6.93       10.75     11.53 o 
 -31   7  10       56.54       58.72     14.17 o 
 -30   7  10      377.30      395.38     23.84 o 
 -29   7  10       24.59       30.38     11.24 o 
 -28   7  10        0.28       14.07     10.36 o 
 -27   7  10      236.05      205.16     15.53 o 
 -26   7  10      122.17      119.09     12.80 o 
 -25   7  10      193.24      189.14     13.19 o 
 -24   7  10      111.25      115.87     11.63 o 
 -23   7  10      221.54      257.53     14.26 o 
 -22   7  10       33.95       37.52      9.18 o 
 -21   7  10      118.13      127.49     14.75 o 
 -20   7  10       45.65       35.76      7.42 o 
 -19   7  10      146.53      166.38     10.94 o 
 -18   7  10       33.48       31.65      6.64 o 
 -17   7  10      567.10      619.69     21.59 o 
 -16   7  10      742.47      694.33     17.10 o 
 -15   7  10      821.82      819.29     17.49 o 
 -14   7  10      580.10      576.41     14.56 o 
 -13   7  10        4.03        3.42      4.49 o 
 -12   7  10      417.48      434.65     12.60 o 
 -11   7  10      108.25      116.55      7.23 o 
 -10   7  10        0.89        3.81      4.20 o 
  -9   7  10     1271.30     1228.83     22.08 o 
  -8   7  10      123.68      122.80      7.52 o 
  -7   7  10       15.11       11.24      4.40 o 
  -6   7  10        5.54       17.10      7.03 o 
  -5   7  10      206.23      261.73      7.91 o 
  -4   7  10       13.67       23.25      5.37 o 
  -3   7  10       78.43      104.24      7.91 o 
  -2   7  10        8.06        5.96      4.98 o 
  -1   7  10       19.07       54.22      9.97 o 
   0   7  10        1.06       -4.79      4.79 o 
   1   7  10      736.53      724.23     19.73 o 
   2   7  10     1079.11     1025.52     24.23 o 
   3   7  10      206.88      194.42     12.02 o 
   4   7  10       68.67       83.63      9.09 o 
   5   7  10      387.26      361.58     14.07 o 
   6   7  10        0.27       28.53      6.25 o 
   7   7  10     1269.26     1151.85     24.82 o 
   8   7  10       81.96       79.23      8.60 o 
   9   7  10       10.97       12.80      6.55 o 
  10   7  10       51.88       69.07      8.70 o 
  11   7  10       51.44       46.41      8.40 o 
  12   7  10        1.75       18.07      7.62 o 
  13   7  10      356.69      341.55     16.71 o 
  14   7  10      111.27       97.99     10.65 o 
  15   7  10       46.34       57.54     14.95 o 
  16   7  10       33.44       21.98      8.89 o 
  17   7  10       59.95       48.95     10.26 o 
  18   7  10      172.18      191.68     17.98 o 
  19   7  10       79.17       59.11     13.48 o 
  20   7  10       54.78       47.09     13.58 o 
  21   7  10       14.37        1.76     12.41 o 
  22   7  10      108.56      110.50     22.76 o 
  23   7  10       17.74        0.39     14.36 o 
 -31   8  10      115.43      156.51     23.54 o 
 -30   8  10        2.59       38.98     23.54 o 
 -29   8  10        0.00       -1.86     11.63 o 
 -28   8  10        0.54        7.13     10.06 o 
 -27   8  10       68.98       68.78     11.63 o 
 -26   8  10        1.96        9.38      8.50 o 
 -25   8  10        4.82       12.31      8.30 o 
 -24   8  10        1.14       -1.95      7.42 o 
 -23   8  10       34.52       32.73      8.50 o 
 -22   8  10      135.46      126.03     10.94 o 
 -21   8  10      172.77      169.41     11.82 o 
 -20   8  10       37.46       27.45      7.72 o 
 -19   8  10      218.28      199.99     12.21 o 
 -18   8  10      290.86      276.38     11.63 o 
 -17   8  10      832.15      886.79     24.91 o 
 -16   8  10      245.75      230.08     11.43 o 
 -15   8  10       77.43       97.70      8.21 o 
 -14   8  10      413.76      387.08     12.99 o 
 -13   8  10      183.44      182.99      9.28 o 
 -12   8  10      200.71      237.31     10.65 o 
 -11   8  10      107.57       80.11      7.03 o 
 -10   8  10      601.25      533.82     18.95 o 
  -9   8  10       27.09       49.63      9.67 o 
  -8   8  10       73.04       80.01      8.01 o 
  -7   8  10       85.50       84.12      7.91 o 
  -6   8  10     1526.78     1441.32     29.31 o 
  -5   8  10      300.70      309.02     13.58 o 
  -4   8  10       32.42       68.29     18.07 o 
  -3   8  10      427.95      411.21     15.63 o 
  -2   8  10      486.11      508.81     15.63 o 
  -1   8  10     1224.26     1216.62     24.82 o 
   0   8  10       59.26       58.42      8.21 o 
   1   8  10      109.74       89.78     13.38 o 
   2   8  10     1554.73     1411.04     30.58 o 
   3   8  10      439.83      388.83     16.51 o 
   4   8  10        1.03       18.66      7.33 o 
   5   8  10       58.90       66.43      9.18 o 
   6   8  10       99.44       96.82     15.14 o 
   7   8  10      798.43      859.93     21.40 o 
   8   8  10        2.24       21.10      7.03 o 
   9   8  10       28.53       22.67      7.62 o 
  10   8  10       30.62       29.80      7.91 o 
  11   8  10      122.98      135.70     11.43 o 
  12   8  10        4.21       -0.39      7.23 o 
  13   8  10       28.10       27.06      8.70 o 
  14   8  10        1.01       -0.59     10.16 o 
  15   8  10       81.83       55.10     15.92 o 
  16   8  10       38.36       46.11      9.87 o 
  17   8  10        4.90        6.06      8.89 o 
  18   8  10        1.35        9.09     14.85 o 
  19   8  10       75.82       68.29     16.12 o 
  20   8  10       82.18       81.38     16.61 o 
  21   8  10       29.04       31.17     14.56 o 
 -29   9  10       28.02       14.65     16.80 o 
 -28   9  10        1.78       19.34     14.75 o 
 -27   9  10       31.65       38.88     16.90 o 
 -26   9  10       39.95       39.86     11.82 o 
 -25   9  10      138.39      156.80     13.38 o 
 -24   9  10        2.11       12.90      8.40 o 
 -23   9  10        5.29        6.15      7.91 o 
 -22   9  10        3.83        4.49      7.62 o 
 -21   9  10       50.66       41.91      8.60 o 
 -20   9  10      190.68      208.88     12.70 o 
 -19   9  10        7.52       25.11      7.52 o 
 -18   9  10      372.95      299.34     12.11 o 
 -17   9  10      237.36      222.07     12.31 o 
 -16   9  10        0.90        5.37      6.55 o 
 -15   9  10        6.36       16.61      6.15 o 
 -14   9  10     1151.20     1160.05     22.96 o 
 -13   9  10      245.47      234.57     10.65 o 
 -12   9  10      328.41      332.17     14.65 o 
 -11   9  10      169.32      178.88     16.22 o 
 -10   9  10      109.21       84.02      8.60 o 
  -9   9  10       90.75       76.50      8.40 o 
  -8   9  10        6.17       -5.08      5.08 o 
  -7   9  10        2.48        1.27      5.76 o 
  -6   9  10       16.73       18.66      6.35 o 
  -5   9  10      202.27      199.40     12.02 o 
  -4   9  10        6.90        3.03      6.06 o 
  -3   9  10        5.28       13.68      6.55 o 
  -2   9  10        4.90       16.90      6.74 o 
  -1   9  10       37.26       27.65      8.21 o 
   0   9  10       20.62       23.15      7.33 o 
   1   9  10      174.30      170.09     12.31 o 
   2   9  10      517.98      491.81     18.86 o 
   3   9  10       62.10       77.86     11.82 o 
   4   9  10      154.59      222.85     14.07 o 
   5   9  10      171.65      202.33     13.97 o 
   6   9  10        0.98        8.50      7.62 o 
   7   9  10       98.12      100.63     16.12 o 
   8   9  10      185.59      157.78     13.38 o 
   9   9  10      339.59      366.95     23.64 o 
  10   9  10        0.24        3.81      7.23 o 
  11   9  10       60.69       64.28     15.83 o 
  12   9  10        0.04        0.00      7.62 o 
  13   9  10        0.72       -7.52      7.52 o 
  14   9  10        5.08        5.18      8.21 o 
  15   9  10       42.39       46.89     10.36 o 
  16   9  10       34.39       19.34     10.26 o 
  17   9  10        0.01        1.86     10.06 o 
  18   9  10      155.27      133.26     14.65 o 
  19   9  10       85.66       95.94     15.92 o 
 -26  10  10       84.96      137.95     18.56 o 
 -25  10  10      122.75      163.94     25.79 o 
 -24  10  10       52.72       53.34     12.41 o 
 -23  10  10        9.99       28.43     15.53 o 
 -22  10  10       24.92       40.84     12.02 o 
 -21  10  10      191.73      202.62     22.37 o 
 -20  10  10       82.00       89.00     10.94 o 
 -19  10  10       67.16       81.48      9.67 o 
 -18  10  10        2.42        8.40      7.82 o 
 -17  10  10      113.57      111.77      9.28 o 
 -16  10  10      109.21      107.27     11.04 o 
 -15  10  10        5.84        5.86      7.72 o 
 -14  10  10       43.63       40.15      9.09 o 
 -13  10  10        0.64        4.01      6.94 o 
 -12  10  10      106.91      110.59     10.16 o 
 -11  10  10       54.50       66.92      9.09 o 
 -10  10  10       34.83       33.80      7.62 o 
  -9  10  10       18.15       16.41      7.23 o 
  -8  10  10        2.64       17.19      6.74 o 
  -7  10  10      343.70      332.17     15.92 o 
  -6  10  10       18.64       18.17      7.33 o 
  -5  10  10      175.36      168.82     11.63 o 
  -4  10  10        5.11       -4.30      6.45 o 
  -3  10  10        0.02        7.23      7.13 o 
  -2  10  10      146.85      193.44     13.97 o 
  -1  10  10        3.52        0.59      8.40 o 
   0  10  10       55.03       35.46      9.28 o 
   1  10  10      132.30      172.34     13.97 o 
   2  10  10      862.00      851.23     35.76 o 
   3  10  10       91.87       93.98     11.24 o 
   4  10  10      371.28      343.21     17.78 o 
   5  10  10        0.02       -1.07      7.82 o 
   6  10  10        5.14       -1.27      8.11 o 
   7  10  10       76.26       87.24     11.53 o 
   8  10  10      153.27      175.76     14.56 o 
   9  10  10      105.81      135.80     19.34 o 
  10  10  10        8.83       12.99      9.67 o 
  11  10  10        0.36        3.32      9.67 o 
  12  10  10       18.15        4.40     10.26 o 
  13  10  10        1.80       14.07     11.63 o 
  14  10  10       42.36       40.84     13.19 o 
  15  10  10        4.51       -6.25     10.16 o 
  16  10  10      137.17      116.45     20.03 o 
 -23  11  10        3.71       -0.39      9.67 o 
 -22  11  10        4.10        2.74      8.40 o 
 -21  11  10        9.50       10.36     11.72 o 
 -20  11  10       47.94       46.70     26.57 o 
 -19  11  10        2.28        3.22      9.18 o 
 -18  11  10        2.24        8.89     15.05 o 
 -17  11  10       62.38       42.01      9.38 o 
 -16  11  10       37.55       42.40      9.09 o 
 -15  11  10       86.29       98.77     10.75 o 
 -14  11  10       71.06       71.22      9.87 o 
 -13  11  10        0.01       32.92      8.79 o 
 -12  11  10       13.57       11.14      7.23 o 
 -11  11  10       91.75       95.55     10.45 o 
 -10  11  10        0.31        6.94      7.42 o 
  -9  11  10        0.03       -2.05      7.23 o 
  -8  11  10        5.39        3.22      7.13 o 
  -7  11  10       38.73       26.87      7.62 o 
  -6  11  10      143.12      149.67     13.09 o 
  -5  11  10       81.42       83.43      9.87 o 
  -4  11  10        5.10       10.75      8.40 o 
  -3  11  10        0.03        6.55      8.01 o 
  -2  11  10       32.93       35.17      9.28 o 
  -1  11  10       27.76       20.03      9.28 o 
   0  11  10      141.31      144.20     13.48 o 
   1  11  10       99.29      107.76     12.31 o 
   2  11  10        8.43        5.96      8.99 o 
   3  11  10      479.28      429.48     21.40 o 
   4  11  10       99.60      108.25     12.99 o 
   5  11  10       97.59      119.29     13.48 o 
   6  11  10        0.47        6.55      9.67 o 
   7  11  10       50.52       51.10     11.04 o 
   8  11  10      250.17      243.17     20.42 o 
   9  11  10        0.16        1.47     10.06 o 
  10  11  10        7.61       21.59     13.09 o 
  11  11  10      251.98      256.36     27.75 o 
  12  11  10       55.32       55.98     21.98 o 
  13  11  10        5.91        0.59     14.07 o 
 -18  12  10        4.36      -11.24     11.82 o 
 -17  12  10       86.97       77.57     15.44 o 
 -16  12  10       21.66       18.37     11.04 o 
 -15  12  10       52.01       58.03     12.21 o 
 -14  12  10       43.27       41.13     10.26 o 
 -13  12  10        1.24       14.07      8.21 o 
 -12  12  10       27.90       31.95     12.31 o 
 -11  12  10       43.95       51.29      9.28 o 
 -10  12  10        2.54        0.88      7.62 o 
  -9  12  10       10.68       13.29      8.11 o 
  -8  12  10        0.06       16.61      8.30 o 
  -7  12  10      289.56      286.06     14.65 o 
  -6  12  10       43.58       54.71      9.77 o 
  -5  12  10       69.37       52.37     10.16 o 
  -4  12  10       29.51       35.37      9.67 o 
  -3  12  10       31.13       42.79      9.77 o 
  -2  12  10       50.38       32.14      9.97 o 
  -1  12  10      185.81      159.25     13.78 o 
   0  12  10        6.65        7.03      8.99 o 
   1  12  10        5.01        0.39      8.89 o 
   2  12  10        2.47        3.03     10.26 o 
   3  12  10        0.05       -6.64     10.06 o 
   4  12  10        3.31       -2.93     11.92 o 
   5  12  10        0.17       17.49     12.70 o 
   6  12  10      124.68      140.20     18.27 o 
   7  12  10      209.54      220.89     21.49 o 
   8  12  10       12.10        0.00     13.97 o 
   9  12  10       47.21       95.06     18.37 o 
 -11  13  10        8.57        1.47     20.52 o 
 -10  13  10        0.26       16.12     24.72 o 
  -9  13  10       30.05       29.70     12.60 o 
  -8  13  10        1.87        8.30     11.63 o 
  -7  13  10       39.22       19.54     12.60 o 
  -6  13  10        1.88       -0.59     14.17 o 
  -5  13  10       43.54       33.90     13.38 o 
  -4  13  10        7.61        2.15     12.11 o 
  -3  13  10        2.24       14.26     12.80 o 
  -2  13  10        3.35        1.86     23.94 o 
  -1  13  10        5.10        7.62     13.09 o 
   0  13  10       26.50       38.30     14.36 o 
   1  13  10       30.87       44.16     14.75 o 
 -38   1  11      566.06      590.28     23.35 o 
 -37   1  11       26.30       12.21      9.77 o 
 -36   1  11       41.54       73.86     12.51 o 
 -35   1  11       86.68       68.88     10.55 o 
 -34   1  11      675.93      683.68     21.49 o 
 -33   1  11       50.25       43.67      9.28 o 
 -32   1  11       21.37       31.95      8.60 o 
 -31   1  11      339.49      324.84     15.34 o 
 -30   1  11        0.46       -4.69      5.08 o 
 -29   1  11      222.20      231.64      9.97 o 
 -28   1  11       66.86      103.66      7.72 o 
 -27   1  11      559.80      537.53     13.38 o 
 -26   1  11      415.13      394.21     12.11 o 
 -25   1  11        5.14       10.84      4.98 o 
 -24   1  11      479.14      503.14     11.82 o 
 -23   1  11     4137.72     3744.53     40.93 o 
 -22   1  11       32.76       71.32      5.18 o 
 -21   1  11      258.17      356.98      9.09 o 
 -20   1  11      343.23      276.48      8.11 o 
 -19   1  11      267.73      266.52      7.62 o 
 -18   1  11     1433.14     1278.66     16.71 o 
 -17   1  11       96.04      123.78      5.28 o 
 -16   1  11     1427.02     1469.56     17.78 o 
 -15   1  11      924.69      922.84     12.21 o 
 -14   1  11       89.37       84.80      8.89 o 
 -13   1  11     3353.78     3248.03     33.80 o 
 -12   1  11      177.28      231.44     15.34 o 
 -11   1  11      827.92      879.66     12.21 o 
 -10   1  11      362.25      417.26     12.99 o 
  -9   1  11     1306.56     1305.43     16.61 o 
  -8   1  11     2316.44     2485.99     29.80 o 
  -7   1  11      486.57      522.68     10.45 o 
  -6   1  11      228.20      227.05      6.55 o 
  -5   1  11      341.39      424.59      7.52 o 
  -4   1  11      450.42      640.89     10.94 o 
  -3   1  11     1642.99     1791.76     22.67 o 
  -2   1  11      813.68     1083.46     13.38 o 
  -1   1  11     2491.67     2524.59     25.99 o 
   0   1  11       34.68       58.13      4.69 o 
   1   1  11     1814.67     1819.60     22.57 o 
   2   1  11      692.88      830.62     19.83 o 
   3   1  11     9187.87     9388.67     85.58 o 
   4   1  11      587.05      601.72     10.36 o 
   5   1  11       11.49       49.04     13.97 o 
   6   1  11      347.75      301.20      8.21 o 
   7   1  11      477.61      631.32     11.24 o 
   8   1  11      347.49      301.20      7.91 o 
   9   1  11       44.99       38.39      4.01 o 
  10   1  11      950.52      883.96     13.58 o 
  11   1  11      386.88      364.12      9.38 o 
  12   1  11      387.34      609.14     11.82 o 
  13   1  11      716.94      770.73     14.85 o 
  14   1  11      265.88      266.22     10.06 o 
  15   1  11      124.32      140.68      7.91 o 
  16   1  11      478.79      538.11     13.58 o 
  17   1  11     1009.54     1063.82     18.76 o 
  18   1  11      195.01      183.38     10.16 o 
  19   1  11       99.29       94.86      8.50 o 
  20   1  11      176.64      212.69     11.04 o 
  21   1  11       77.30       84.80      8.50 o 
  22   1  11       92.06      108.93     10.06 o 
  23   1  11        5.42       42.99     10.65 o 
  24   1  11       41.33       35.37     11.14 o 
  25   1  11      553.79      577.19     24.72 o 
  26   1  11       20.46       23.35     14.75 o 
  27   1  11      548.75      666.49     33.90 o 
 -37   2  11       49.68       37.12     11.43 o 
 -36   2  11        0.05       -2.64      8.99 o 
 -35   2  11      483.98      522.19     20.13 o 
 -34   2  11      136.33      176.83     12.31 o 
 -33   2  11      325.13      292.02     13.87 o 
 -32   2  11       66.13       67.22     11.43 o 
 -31   2  11      279.80      301.20     14.17 o 
 -30   2  11       40.21       25.11      7.42 o 
 -29   2  11       85.88       98.97      9.18 o 
 -28   2  11       79.88       90.57     10.84 o 
 -27   2  11        5.74       28.82      8.21 o 
 -26   2  11       50.62      100.04     14.56 o 
 -25   2  11     1520.63     1559.73     29.90 o 
 -24   2  11     1498.29     1364.63     20.71 o 
 -23   2  11      134.64      123.49      8.70 o 
 -22   2  11     4742.60     4574.27     49.04 o 
 -21   2  11       46.57       50.22      6.15 o 
 -20   2  11     1557.42     1530.52     21.79 o 
 -19   2  11      794.51      632.59     11.33 o 
 -18   2  11     2260.20     2029.36     23.06 o 
 -17   2  11     1595.34     1604.77     21.10 o 
 -16   2  11      320.45      357.67      7.72 o 
 -15   2  11       22.29       52.07      5.18 o 
 -14   2  11     3442.44     3622.31     34.58 o 
 -13   2  11        8.34        2.54      2.44 o 
 -12   2  11      958.58     1053.66     13.48 o 
 -11   2  11      524.88      523.66      9.48 o 
 -10   2  11     1449.44     1871.97     22.37 o 
  -9   2  11     6128.94     6300.28     63.89 o 
  -8   2  11     1312.39     1355.45     19.44 o 
  -7   2  11     1879.90     1904.50     22.08 o 
  -6   2  11     1586.30     1593.83     20.32 o 
  -5   2  11       12.64       28.43      4.69 o 
  -4   2  11     1148.73     1473.56     17.10 o 
  -3   2  11     1937.38     2211.17     22.67 o 
  -2   2  11       20.17       23.54      7.23 o 
  -1   2  11     2287.16     2339.25     24.23 o 
   0   2  11       14.27        6.64      2.54 o 
   1   2  11       47.91       71.12      4.79 o 
   2   2  11      290.87      252.55      6.15 o 
   4   2  11     1235.66     1353.40     17.98 o 
   5   2  11      408.35      463.08      9.38 o 
   6   2  11     2114.58     2345.60     25.30 o 
   7   2  11     1163.52     1330.44     17.10 o 
   8   2  11       28.94       50.90      5.86 o 
   9   2  11      460.54      640.50     11.53 o 
  10   2  11      173.04      201.84      7.03 o 
  11   2  11      824.42     1089.12     15.92 o 
  12   2  11      109.42      128.08      6.64 o 
  13   2  11       10.63       73.17      6.84 o 
  14   2  11     1664.05     1719.56     23.06 o 
  15   2  11     1831.17     1784.34     23.94 o 
  16   2  11      515.78      492.39     12.60 o 
  17   2  11        0.56       -2.25      5.37 o 
  18   2  11      165.28      167.75     11.33 o 
  19   2  11      108.33      118.02     10.36 o 
  20   2  11      147.78      157.39     11.43 o 
  21   2  11      198.31      210.63     15.14 o 
  22   2  11       24.41       33.22     10.26 o 
  23   2  11      726.49      735.76     24.72 o 
  24   2  11        1.52       40.54     13.87 o 
  25   2  11       99.18       82.94     14.36 o 
  26   2  11        0.85       -3.32     14.07 o 
  27   2  11        8.49       10.45     16.22 o 
 -37   3  11       19.47        7.23     11.24 o 
 -36   3  11        9.43       10.65      9.67 o 
 -35   3  11        9.42       12.80      9.38 o 
 -34   3  11      176.96      153.38     12.80 o 
 -33   3  11       25.15       41.23      8.89 o 
 -32   3  11       33.60       18.56      8.99 o 
 -31   3  11       61.94       67.51      8.70 o 
 -30   3  11       26.62       20.13      7.03 o 
 -29   3  11      458.57      447.74     17.10 o 
 -28   3  11       56.35       50.31      8.30 o 
 -27   3  11      847.38      795.84     19.34 o 
 -26   3  11      442.72      448.23     15.05 o 
 -25   3  11     1848.23     1822.44     30.19 o 
 -24   3  11       40.82       38.30      6.55 o 
 -23   3  11      339.12      564.69     13.97 o 
 -22   3  11       14.90       12.99      4.98 o 
 -21   3  11       16.45       30.58      5.28 o 
 -20   3  11     4228.03     3785.66     43.57 o 
 -19   3  11      229.46      365.87     15.92 o 
 -18   3  11     5330.30     4937.80     53.54 o 
 -17   3  11       16.34        8.60      3.42 o 
 -16   3  11      695.03      644.12     14.75 o 
 -15   3  11     1790.19     1618.54     24.42 o 
 -14   3  11        2.70        3.13      2.44 o 
 -13   3  11      282.19      349.56      9.09 o 
 -12   3  11     1980.77     1817.65     24.72 o 
 -11   3  11       30.53       20.71      3.03 o 
 -10   3  11       45.14       78.35      4.30 o 
  -9   3  11       45.11       47.19      3.52 o 
  -8   3  11        0.24        9.77      3.61 o 
  -7   3  11     1797.22     1731.09     23.64 o 
  -6   3  11      532.09      498.74     11.33 o 
  -5   3  11      212.06      214.74      6.74 o 
  -4   3  11     2023.49     2068.93     27.26 o 
  -3   3  11      619.28      685.54     17.29 o 
  -2   3  11      194.84      161.00      6.45 o 
  -1   3  11      572.25      522.39      9.87 o 
   0   3  11      197.58      242.19      6.74 o 
   1   3  11      374.71      527.66     12.31 o 
   2   3  11      128.72      119.87      4.10 o 
   3   3  11      322.15      369.88      9.09 o 
   4   3  11        1.63       29.80      6.15 o 
   5   3  11       22.59       46.02      4.20 o 
   6   3  11      158.18      170.09      6.74 o 
   7   3  11      771.95     1112.67     16.12 o 
   8   3  11     2895.09     2610.17     31.17 o 
  10   3  11        5.56        4.40      4.40 o 
  11   3  11      155.70      133.06      7.52 o 
  12   3  11     3339.17     3188.92     37.81 o 
  13   3  11        7.86       11.24      5.28 o 
  14   3  11        6.61       62.33      7.42 o 
  15   3  11      224.64      226.66     10.75 o 
  16   3  11       26.86       64.77      7.62 o 
  17   3  11      213.61      214.44     10.94 o 
  18   3  11       50.58       52.56      7.52 o 
  19   3  11        2.50       10.36      6.55 o 
  20   3  11       84.27       71.90      9.09 o 
  21   3  11       29.96       49.73      8.60 o 
  22   3  11       27.65       28.72      8.40 o 
  23   3  11        2.48       11.92      9.48 o 
  24   3  11       53.01       44.35     13.78 o 
  25   3  11       41.88       43.48     12.51 o 
  26   3  11       12.85       11.82     13.09 o 
 -36   4  11        7.39        2.64     15.05 o 
 -35   4  11       62.78       72.59     13.78 o 
 -34   4  11       87.03       97.79     13.68 o 
 -33   4  11      190.80      189.73     15.24 o 
 -32   4  11       99.37       95.84     10.16 o 
 -31   4  11        4.14        8.50      7.13 o 
 -30   4  11       16.40       12.51      6.84 o 
 -29   4  11      979.61      936.91     19.54 o 
 -28   4  11      148.96      154.07      9.48 o 
 -27   4  11      236.48      232.32     10.65 o 
 -26   4  11       18.60       37.03      6.35 o 
 -25   4  11      374.01      383.85     14.07 o 
 -24   4  11      251.42      227.54     10.16 o 
 -23   4  11       10.71        2.74      6.35 o 
 -22   4  11     3905.04     3584.60     45.04 o 
 -21   4  11      126.00      159.05      7.62 o 
 -20   4  11       98.24      173.51      7.72 o 
 -19   4  11       36.05       49.83      5.08 o 
 -18   4  11      254.43      339.50     10.06 o 
 -17   4  11     1388.92     1312.75     17.98 o 
 -16   4  11      911.83      856.12     13.58 o 
 -15   4  11      207.61      225.39      6.84 o 
 -14   4  11      225.07      228.22      8.11 o 
 -13   4  11        5.79        7.82      6.25 o 
 -12   4  11     2934.56     2512.37     83.04 o 
 -11   4  11      143.67      160.61      8.70 o 
 -10   4  11       25.27       59.79      5.28 o 
  -9   4  11       31.92       50.41      4.69 o 
  -8   4  11      405.94      374.67     10.94 o 
  -7   4  11       51.56       45.62     11.43 o 
  -6   4  11       99.14      113.82      6.25 o 
  -5   4  11      110.82      148.60      6.94 o 
  -4   4  11     3562.28     3466.09     51.49 o 
  -3   4  11      227.53      211.90     13.29 o 
  -2   4  11      383.81      401.53     12.99 o 
  -1   4  11        4.20        4.30      3.22 o 
   0   4  11     1043.37     1051.61     20.22 o 
   1   4  11       98.02       69.46     51.58 o 
   2   4  11     1677.13     1518.41     26.38 o 
   3   4  11      116.37      107.66      8.01 o 
   4   4  11      470.56      482.72     12.02 o 
   5   4  11       79.48      106.49      6.64 o 
   6   4  11        7.12       59.69      8.60 o 
   7   4  11     1808.08     1869.14     27.84 o 
   8   4  11       26.52       24.72      5.28 o 
   9   4  11     1592.98     1471.41     22.96 o 
  10   4  11      654.35      671.67     15.05 o 
  12   4  11       11.19        8.79      5.47 o 
  13   4  11       21.30       25.21      5.86 o 
  14   4  11      286.96      310.29     13.87 o 
  15   4  11      211.87      193.73     11.92 o 
  16   4  11      204.24      198.42     11.53 o 
  17   4  11        2.07        5.67      6.64 o 
  18   4  11      491.19      518.77     22.86 o 
  19   4  11       36.52       22.86      7.82 o 
  20   4  11       41.68       49.73      8.89 o 
  21   4  11      243.24      244.44     12.90 o 
  22   4  11       47.38       43.08      8.50 o 
  23   4  11        4.10        2.25      7.72 o 
  24   4  11       80.43       87.83     11.04 o 
  25   4  11      136.49      160.03     14.36 o 
 -35   5  11       10.58      -11.14     11.14 o 
 -34   5  11       88.83      135.02     13.87 o 
 -33   5  11       52.32       61.55     10.16 o 
 -32   5  11      255.00      270.62     15.24 o 
 -31   5  11       63.70       71.61      9.57 o 
 -30   5  11       18.54       43.38      8.60 o 
 -29   5  11      158.63      152.99     10.75 o 
 -28   5  11        0.00        3.13      6.55 o 
 -27   5  11      222.04      261.14     12.31 o 
 -26   5  11       73.58      114.99      8.79 o 
 -25   5  11      143.11      142.05      9.09 o 
 -24   5  11      686.86      659.55     16.22 o 
 -23   5  11      225.60      215.32      9.67 o 
 -22   5  11       38.30       60.18      6.45 o 
 -21   5  11       49.48       66.34     10.94 o 
 -20   5  11       82.01       87.83      6.64 o 
 -19   5  11       28.79       20.13      5.67 o 
 -18   5  11     2177.56     2206.39     28.53 o 
 -17   5  11        0.32        2.15      4.20 o 
 -16   5  11      498.34      611.68     17.39 o 
 -15   5  11      493.95      500.40     10.06 o 
 -14   5  11        8.07       39.27      4.20 o 
 -13   5  11        2.04        5.86      3.71 o 
 -12   5  11      121.76      106.78      5.08 o 
 -11   5  11      201.54      247.66      7.23 o
[truncated: 436,452 more chars]
